# Supplementary material for: Correction: Use of capillary Western immunoassay (Wes) for quantification of dystrophin levels in skeletal muscle of healthy controls and individuals with Becker and Duchenne muscular dystrophy
Source: PLoS One. 2025 Nov 13;20(11):e0336651. doi: 10.1371/journal.pone.0336651 (PMC12614501; doi:10.1371/journal.pone.0336651)
Supplement: S1 File — (XLSX) [file pone.0336651.s001.xlsx]

## Sheet: Fig2A -Mandys106 
	10aug2017 CB
n=1	Sample	Primary	ab conc (ug/ml)	Cap	Peak	Name	Position	MW (kDa)	Height	Area	% Area	Width	S/N	Baseline
	CTRL02 -25 ug/ml	Mandys106 540 ug/ml	540	C1:17	3		605	328	19613.9	533234		25.5	85.8	2023.4
	CTRL02 -25 ug/ml	Mandys106 180 ug/ml	180	C1:18	3		604	328	16445.5	401451		22.9	215.1	817.7
	CTRL02 -25 ug/ml	Mandys106 60 ug/ml	60	C1:19	2		605	331	13708.6	317109		21.7	286.3	252.6
	CTRL02 -25 ug/ml	Mandys106 20 ug/ml	20	C1:20	2		607	332	12699.8	274320		20.3	584.4	99.5
	CTRL02 -25 ug/ml	Mandys106 6.7 ug/ml	6.66667	C1:21	1		606	330	10746.2	226730		19.8	1046.6	50.5
	CTRL02 -25 ug/ml	Mandys106 2.2 ug/ml	2.22222	C1:22	1		606	330	8241	180668		20.6	1436.2	23.4
	CTRL02 -25 ug/ml	Mandys106 0.74 ug/ml	0.740741	C1:23	1		606	331	5698.5	106999		17.6	1209.4	16.2
	CTRL02 -25 ug/ml	Mandys106 0.25 ug/ml	0.246914	C1:24	1		607	332	2390.1	50152		19.7	898.7	8.4
	CTRL02 -25 ug/ml	Mandys106 0.08 ug/ml	0.0823045	C1:25	1		607	332	1234.7	25856		19.7	447.4	2.4
n=2	Sample	Primary	ab conc (ug/ml)	Cap	Peak	Name	Position	MW (kDa)	Height	Area	% Area	Width	S/N	Baseline
	CTRL02 -25 ug/ml	Mandys106 540 ug/ml	540	C1:17	3		607	291	20082.9	553825		25.9	78.4	2336.2
	CTRL02 -25 ug/ml	Mandys106 180 ug/ml	180	C1:18	3		607	293	17484.6	401314		21.6	180.2	881.4
	CTRL02 -25 ug/ml	Mandys106 60 ug/ml	60	C1:19	2		607	294	15136.2	363094		22.5	268.2	360
	CTRL02 -25 ug/ml	Mandys106 20 ug/ml	20	C1:20	2		609	295	14780.5	325433		20.7	399.9	101.8
	CTRL02 -25 ug/ml	Mandys106 6.7 ug/ml	6.66667	C1:21	2		608	294	13992.5	315867		21.2	444.2	127.8
	CTRL02 -25 ug/ml	Mandys106 2.2 ug/ml	2.22222	C1:22	3		606	294	11951.7	275991		21.7	387.9	95.2
	CTRL02 -25 ug/ml	Mandys106 0.74 ug/ml	0.740741	C1:23	2		608	292	9497.7	199497		19.7	427.8	89.3
	CTRL02 -25 ug/ml	Mandys106 0.25 ug/ml	0.246914	C1:24	2		607	295	7126.9	154564		20.4	361.4	87.4
	CTRL02 -25 ug/ml	Mandys106 0.08 ug/ml	0.0823045	C1:25	2		606	294	4418.6	88886		18.9	434.3	21.5
n=3	Sample	Primary	ab conc (ug/ml)	Cap	Peak	Name	Position	MW (kDa)	Height	Area	% Area	Width	S/N	Baseline
	CTRL02 -25 ug/ml	Mandys106 540 ug/ml	540	C1:17	3		616	296	21390.6	591760		26	57.4	2578.6
	CTRL02 -25 ug/ml	Mandys106 180 ug/ml	180	C1:18	3		615	299	15667.1	396872		23.8	177.8	831.5
	CTRL02 -25 ug/ml	Mandys106 60 ug/ml	60	C1:19	2		615	298	14785.7	376362		23.9	176.7	399.1
	CTRL02 -25 ug/ml	Mandys106 20 ug/ml	20	C1:20	2		615	299	13903.5	339831		23	256	261.6
	CTRL02 -25 ug/ml	Mandys106 6.7 ug/ml	6.66667	C1:21	2		616	298	11730.2	289506		23.2	241.9	204.1
	CTRL02 -25 ug/ml	Mandys106 2.2 ug/ml	2.22222	C1:22	2		618	298	11224.4	294956		24.7	231	208.9
	CTRL02 -25 ug/ml	Mandys106 0.74 ug/ml	0.740741	C1:23	2		616	299	9305.7	229124		23.1	284.2	148.8
	CTRL02 -25 ug/ml	Mandys106 0.25 ug/ml	0.246914	C1:24	2		617	298	6404.2	151512		22.2	203.1	105.9
	CTRL02 -25 ug/ml	Mandys106 0.08 ug/ml	0.0823045	C1:25	2		618	298	4276.4	91766		20.2	327	67.6
	ab conc (ug/ml)	n=1	n=2	n=3	mean	stdev
	540	533234	553825	591760	559606	29688.2
	180	401451	401314	396872	399879	2605.04
	60	317109	363094	376362	352188	31095.5
	20	274320	325433	339831	313195	34427.5
	6.66667	226730	315867	289506	277368	45791.4
	2.22222	180668	275991	294956	250538	61248
	0.740741	106999	199497	229124	178540	63702.6
	0.246914	50152	154564	151512	118743	59420.9
	0.0823045	25856	88886	91766	68836	37249.6
	19jul2017 ABG
	Sample	Primary	ab conc (ug/ml)	Cap	Peak	Position	MW (kDa)	Height	Area	Width	S/N	Baseline
	207	Mandys106 GSK	40	C1:2	1	624	289	3499.1	107725	28.9	103.2	117.8
	207	Mandys106 GSK	35	C1:3	1	617	282	1965.1	84389	40.3	72.1	142.3
	207	Mandys106 GSK	30	C1:4	1	619	290	4071	107955	24.9	166.1	109.5
	207	Mandys106 GSK	25	C1:5	1	616	288	3961.1	96369	22.9	209.5	143.9
	207	Mandys106 GSK	20	C1:6	1	616	289	3820.8	104627	25.7	186.3	93.4
	207	Mandys106 GSK	15	C1:7	1	618	287	3890.8	98334	23.7	224.8	98.8
	207	Mandys106 GSK	10	C1:8	1	610	287	3640.7	94644	24.4	317.6	35
	207	Mandys106 GSK	5	C1:9	2	615	289	3610.3	90176	23.5	530.5	29.8
	207	Mandys106 GSK	2.5	C1:10	2	616	288	2847.6	70991	23.4	416.3	29.9
	207	Mandys106 GSK	1.25	C1:11	2	617	289	2114.3	53115	23.6	471.2	22.9
	207	Mandys106 GSK	0.625	C1:12	2	615	286	1415	38787	25.8	289.2	39.2
	207	Mandys106 GSK	0.3125	C1:13	1	617	288	1171.4	30581	24.5	205.9	47.2
	251	Mandys106 GSK	40	C1:14					0
	251	Mandys106 GSK	35	C1:15					0
	251	Mandys106 GSK	30	C1:16					0
	251	Mandys106 GSK	25	C1:17					0
	251	Mandys106 GSK	20	C1:18					0
	251	Mandys106 GSK	15	C1:19					0
	251	Mandys106 GSK	10	C1:20					0
	251	Mandys106 GSK	5	C1:21					0
	251	Mandys106 GSK	2.5	C1:22					0
	251	Mandys106 GSK	1.25	C1:23					0
	251	Mandys106 GSK	0.625	C1:24					0
	251	Mandys106 GSK	0.3125	C1:25					0
	ab conc (ug/ml)	Healthy Control	DMD high	DMD low
	540	559606
	180	399879
	60	352188
	20	313195
	6.66667	277368
	2.22222	250538
	0.740741	178540
	0.246914	118743
	0.0823045	68836
	40		107725
	30		107955
	25		96369
	20		104627
	15		98334
	10		94644
	5		90176
	2.5		70991
	1.25		53115
	0.625		38787
	0.3125		30581
	40			0
	30			0
	25			0
	20			0
	15			0
	10			0
	5			0
	2.5			0
	1.25			0
	0.625			0
	0.3125			0

## Sheet: Fig 2B -ab154168
	19jul2017 ABG
	Sample	ab dilution	Primary	ab conc (ug/ml)	Cap	Peak	Position	MW (kDa)	Height	Area	Width	S/N	Baseline
	207	100	rabMab ab154168	2.83	C1:2	3	620	294	6397.6	97437	14.3	237.7	257.1
		200	rabMab ab154168	1.415	C1:3	4	619	292	5544.4	80278	13.6	326.7	104.3
		300	rabMab ab154168	0.943333	C1:4	4	617	296	6145.4	81314	12.4	430.7	72.8
		400	rabMab ab154168	0.7075	C1:5	4	620	295	5759.2	73798	12	497	55.8
		600	rabMab ab154168	0.471667	C1:6	6	620	294	5034	74668	13.9	567.7	56.3
		800	rabMab ab154168	0.35375	C1:7	6	622	295	5754	82696	13.5	632.6	54.9
		1000	rabMab ab154168	0.283	C1:8	5	621	294	4962.2	70740	13.4	723	59.7
		2000	rabMab ab154168	0.1415	C1:9	6	622	293	5233.2	71093	12.8	1131.8	46.5
		3000	rabMab ab154168	0.0943333	C1:10	6	622	294	5097.5	72868	13.4	667.4	47.4
		6000	rabMab ab154168	0.0471667	C1:11	6	622	294	4910.3	66788	12.8	1134.3	41.8
		8000	rabMab ab154168	0.035375	C1:12	6	622	293	4388.6	61500	13.2	873.7	51.4
		10000	rabMab ab154168	0.0283	C1:13	6	624	295	4830.6	67183	13.1	911.8	48.6
	251	100	rabMab ab154168	2.83	C1:14					0
		200	rabMab ab154168	1.415	C1:15					0
		300	rabMab ab154168	0.943333	C1:16					0
		400	rabMab ab154168	0.7075	C1:17					0
		600	rabMab ab154168	0.471667	C1:18					0
		800	rabMab ab154168	0.35375	C1:19					0
		1000	rabMab ab154168	0.283	C1:20					0
		2000	rabMab ab154168	0.1415	C1:21					0
		3000	rabMab ab154168	0.0943333	C1:22					0
		6000	rabMab ab154168	0.0471667	C1:23					0
		8000	rabMab ab154168	0.035375	C1:24					0
		10000	rabMab ab154168	0.0283	C1:25					0
	10may2017 AJ
	Sample	ab dilution	Primary	ab conc (ug/ml)	Cap	Peak	Position	MW (kDa)	Height	Area	Width	S/N	Baseline
	healthy control	3.7037	rabMab ab154168	76.41						64783
		11.1111	rabMab ab154168	25.47						68196
		33.3333	rabMab ab154168	8.49						70673
		100	rabMab ab154168	2.83						55864
		300	rabMab ab154168	0.943333						49522
		900	rabMab ab154168	0.314444						51149
		2700	rabMab ab154168	0.104815						55372
		8100	rabMab ab154168	0.0349383						48334
		24300	rabMab ab154168	0.0116461						47014
		72900	rabMab ab154168	0.00388203						25025
		218700	rabMab ab154168	0.00129401						12463
		656100	rabMab ab154168	0.000431337						5197
										Combined:
										ab dilution	ab conc (ug/ml)	healthy control	DMD high	DMD low
										100	2.83		97437
										200	1.415		80278
										300	0.943333		81314
										400	0.7075		73798
										600	0.471667		74668
										800	0.35375		82696
										1000	0.283		70740
										2000	0.1415		71093
										3000	0.0943333		72868
										6000	0.0471667		66788
										8000	0.035375		61500
										10000	0.0283		67183
										100	2.83			0
										200	1.415			0
										300	0.943333			0
										400	0.7075			0
										600	0.471667			0
										800	0.35375			0
										1000	0.283			0
										2000	0.1415			0
										3000	0.0943333			0
										6000	0.0471667			0
										8000	0.035375			0
										10000	0.0283			0
										3.7037	76.41	64783
										11.1111	25.47	68196
										33.3333	8.49	70673
										100	2.83	55864
										300	0.943333	49522
										900	0.314444	51149
										2700	0.104815	55372
										8100	0.0349383	48334
										24300	0.0116461	47014
										72900	0.00388203	25025
										218700	0.00129401	12463
										656100	0.000431337	5197

## Sheet: Fig 2C -Mandys106
	20jul2017 ABG
	Sample	conc (ug/ml)	Primary	Cap	Peak	Name	Position	MW (kDa)	Height	Area	% Area	Width	S/N	Baseline
	Biot. Ladder		Blocking	C1:1	1	Ldr 66	443	66	3058.4	34959		10.7	1105.3	15.8
	Biot. Ladder		Blocking	C1:1	2	Ldr 116	504	116	2034.5	25313		11.7	700.3	15.5
	Biot. Ladder		Blocking	C1:1	3	Ldr 200	572	200	1265.2	22358		16.6	337.8	15.3
	Biot. Ladder		Blocking	C1:1	4	Ldr 280	610	280	1054.4	32345		28.8	152.7	15.1
	Biot. Ladder		Blocking	C1:1	5	Ldr 440	676	440	1044	34751		31.3	114.6	14.9
	Tib02	800	mandys106 GSK	C1:2	2		657	278	127152	4569315		33.8	1414.6	346.8
	Tib02	400	mandys106 GSK	C1:3	2		644	290	108715	3402173		29.4	2010.5	210.5
	Tib02	200	mandys106 GSK	C1:4	2		630	298	85025.3	1973978		21.8	3314.4	188.3
	Tib02	100	mandys106 GSK	C1:5	2		624	296	46313	923933		18.7	2041	104.3
	Tib02	50	mandys106 GSK	C1:6	1		623	297	22867.9	425928		17.5	1230.3	66.3
	Tib02	25	mandys106 GSK	C1:7	1		625	297	11497.8	196183		16	770.2	92.9
	Tib02	12.5	mandys106 GSK	C1:8	1		622	298	5708	88165		14.5	405.1	52.2
	Tib02	3.125	mandys106 GSK	C1:9	1		632	297	975.2	17876		17.2	74.5	28.8
	Tib02	0.78125	mandys106 GSK	C1:10	1		621	291	278.8	6629		22.3	13.7	34.1
	Tib02	0.390625	mandys106 GSK	C1:11	1		614	278	210.5	3520		15.7	24.3	30.8
	Tib02	0.195312	mandys106 GSK	C1:12	1		607	270	135.7	2903		20.1	8.2	34.8	S/N < 10
	Tib02	0.0976562	mandys106 GSK	C1:13	1		619	280	144.6	3573		23.2	5.3	11.7	S/N < 10
	20jul2017 ABG
	Sample	conc (ug/ml)	Primary	Cap	Peak	Name	Position	MW (kDa)	Height	Area	% Area	Width	S/N	Baseline
	Biot. Ladder		Blocking	C1:1	1	Ldr 66	454	66	1695	22914		12.7	121.5	117.1
	Biot. Ladder		Blocking	C1:1	2	Ldr 116	514	116	1015.5	16048		14.8	61.6	180.5
	Biot. Ladder		Blocking	C1:1	3	Ldr 200	581	200	756.5	13569		16.8	40.8	231.3
	Biot. Ladder		Blocking	C1:1	4	Ldr 280	617	280	862.3	21389		23.3	38.5	244.9
	Biot. Ladder		Blocking	C1:1	5	Ldr 440	676	440	736.1	23413		29.9	21.7	252.3
	207	1000	mandys106 GSK	C1:2	1		626	278	10667.3	338745		29.8	183.5	314.4
	207	500	mandys106 GSK	C1:3	1		623	281	8828	250073		26.6	356.7	314.4
	207	250	mandys106 GSK	C1:4	1		621	285	6611.2	142784		20.3	223.2	233.2
	207	125	mandys106 GSK	C1:5	1		619	284	3964.8	74252		17.6	179.8	212.3
	207	62.5	mandys106 GSK	C1:6	1		620	284	1458.2	35914		23.1	58.4	191.9
	207	31.25	mandys106 GSK	C1:7	1		618	281	785.4	18936		22.7	35.8	149.4
	207	15.625	mandys106 GSK	C1:8	1		618	283	368.3	14904		38	24.3	163.5
	207	7.8125	mandys106 GSK	C1:9	1		617	285	382	3214		7.9	20.1	158.9
	207	3.90625	mandys106 GSK	C1:10						0			(<20)
	207	1.95312	mandys106 GSK	C1:11						0			(<20)
	207	0.976562	mandys106 GSK	C1:12						0			(<20)
	207	0.488281	mandys106 GSK	C1:13						0			(<20)
	251	1000	mandys106 GSK	C1:14						0
	251	500	mandys106 GSK	C1:15						0
	251	250	mandys106 GSK	C1:16						0
	251	125	mandys106 GSK	C1:17						0
	251	62.5	mandys106 GSK	C1:18						0
	251	31.25	mandys106 GSK	C1:19						0
	251	15.625	mandys106 GSK	C1:20						0
	251	7.8125	mandys106 GSK	C1:21						0
	251	3.90625	mandys106 GSK	C1:22						0
	251	1.95312	mandys106 GSK	C1:23						0
	251	0.976562	mandys106 GSK	C1:24						0
	251	0.488281	mandys106 GSK	C1:25						0
		prot conc (ug/ml)	healthy control	DMD high	DMD low
		800	4569315
		400	3402173
		200	1973978
		100	923933
		50	425928
		25	196183
		12.5	88165
		3.125	17876
		0.78125	6629
		0.390625	3520
		0.195312	2903
		0.0976562	3573
		1000		338745	0
		500		250073	0
		250		142784	0
		125		74252	0
		62.5		35914	0
		31.25		18936	0
		15.625		14904	0
		7.8125		3214	0
		3.90625		0	0
		1.95312		0	0
		0.976562		0	0
		0.488281		0	0

## Sheet: Fig 2D -ab154168
	Healthy control						DMD
	06jun2017 CB						16may2017 CB
	Sample	Concentration (ug/ml)	MW (kDa)	Dys Area	S/N		Sample	Concentration (ug/ml)	MW (kDa)	Dys Area	S/N
	Dys Extr 3.2 ug/ml	3.2	290	3742724	705		Dys Extr 0.8 ug/ml	0.8	300	1146079	2153.3
	Dys Extr 1.6 ug/ml	1.6	292	2411200	949.2		Dys Extr 0.4 ug/ml	0.4	302	508305	1952.6
	Dys Extr 0.8 ug/ml	0.8	299	1421491	1008.6		Dys Extr 0.2 ug/ml	0.2	301	262753	1076.9
	Dys Extr 0.4 ug/ml	0.4	299	713023	1521.1		Dys Extr 0.1 ug/ml	0.1	300	100770	710.5
	Dys Extr 0.2 ug/ml	0.2	299	357583	1470.6		Dys Extr 0.05 ug/ml	0.05	301	41807	270.6
	Dys Extr 0.1 ug/ml	0.1	300	150721	773.5		Dys Extr 0.025 ug/ml	0.025	300	18853	158.1
	Dys Extr 0.05 ug/ml	0.05	299	68171	457.6		Dys Extr 0.0125 ug/ml	0.0125	299	8364	88.9
	Dys Extr 0.025 ug/ml	0.025	298	26708	241.7		Dys Extr 0.006125 ug/ml	0.00625	300	4261	48.9
	Dys Extr 0.0125 ug/ml	0.0125	300	13516	145.2		0207 1000 ug/ml	1000	298	237888	729.2
	Dys Extr 0.00625 ug/ml	0.00625	299	4987	104.2		0207 500 ug/ml	500	294	174290	444.5
	CTRL02Tib 800 ug/ml	800	299	3245244	866.3		0207 250 ug/ml	250	292	92617	378
	CTRL02Tib 400 ug/ml	400	292	3033086	1674.7		0207 125 ug/ml	125	294	45112	232.8
	CTRL02Tib 200 ug/ml	200	297	2034516	2222.3		0207 62.5 ug/ml	62.5	292	18405	85.8
	CTRL02Tib 100 ug/ml	100	300	1265393	2941.1		0207 31.3 ug/ml	31.25	296	10045	46.5
	CTRL02Tib 50 ug/ml	50	302	672192	2328.3		0207 15.6 ug/ml	15.625	NA	0	0
	CTRL02Tib 25 ug/ml	25	301	332312	1509.2		0207 7.8 ug/ml	7.8125	NA	0	0
	CTRL02Tib 12.5 ug/ml	12.5	300	164181	999.5		0251 1000 ug/ml	1000	NA	0	0
	CTRL02Tib 6.25 ug/ml	6.25	301	68853	759.3		0251 500 ug/ml	500	NA	0	0
	CTRL02Tib 3.13 ug/ml	3.125	300	25833	287.2		0251 250 ug/ml	250	NA	0	0
	CTRL02Tib 1.56 ug/ml	1.5625	303	12081	92.2		0251 125 ug/ml	125	NA	0	0
	CTRL02Tib 0.78 ug/ml	0.78125	300	5491	86.7		0251 62.5 ug/ml	62.5	NA	0	0
	CTRL02Tib 0.39 ug/ml	0.390625	304	1896	30.3		0251 31.3 ug/ml	31.25	NA	0	0
	CTRL02Tib 0.20 ug/ml	0.195312	298	956	56.8		0251 15.6 ug/ml	15.625	NA	0	0
	CTRL02Tib 0.10 ug/ml	0.0976562	295	182	36.9		0251 7.8 ug/ml	7.8125	NA	0	0
	Combined:	conc (ug/ml)	CTRL	DMD high	DMD low
		800	3245244
		400	3033086
		200	2034516
		100	1265393
		50	672192
		25	332312
		12.5	164181
		6.25	68853
		3.125	25833
		1.5625	12081
		0.78125	5491
		0.390625	1896
		0.195312	956
		0.0976562	182
		1000		237888
		500		174290
		250		92617
		125		45112
		62.5		18405
		31.25		10045
		15.625		0
		7.8125		0
		1000			0
		500			0
		250			0
		125			0
		62.5			0
		31.25			0
		15.625			0
		7.8125			0
