# Supplementary material for: Correction: Use of capillary Western immunoassay (Wes) for quantification of dystrophin levels in skeletal muscle of healthy controls and individuals with Becker and Duchenne muscular dystrophy
Source: PLoS One. 2025 Nov 13;20(11):e0336651. doi: 10.1371/journal.pone.0336651 (PMC12614501; doi:10.1371/journal.pone.0336651)
Supplement: S2 File — (XLSX) [file pone.0336651.s002.xlsx]

## Sheet: Fig 4A (10aug2017)
	Sample	Primary	Cap	Peak	Name	Position	MW (kDa)	Height	Area	% Area	Width	S/N	Baseline			Sample	conc loaded total	conc loaded HC	Primary	Cap	Peak	Position	MW (kDa)	Height	Area	Width	S/N	Baseline	ug/ml CTRL	% CTRL
n=1	Biot. Ladder	Blocking	C1:1	1	Ldr 66	477	66	1482.4	20229		12.8	1741.4	1.4			CTRL02 -25 ug/ml	25	25	ab154168 1/1000	C1:2	5	608	334	11253.9	215047	18	1349.9	49.6	25.6101	1.0244
	Biot. Ladder	Blocking	C1:1	2	Ldr 116	542	116	1443.6	24266		15.8	1468.3	1.5			CTRL02 -12.5 ug/ml	12.5	12.5	ab154168 1/1000	C1:3	4	606	335	4893.4	91878	17.6	837.6	4.1	11.3881	0.911051
	Biot. Ladder	Blocking	C1:1	3	Ldr 200	606	200	1090.7	21531		18.5	754.6	1.6			CTRL02 -3.125 ug/ml	3.125	3.125	ab154168 1/1000	C1:4	1	605	333	838.2	15664	17.6	194.3	3.6	2.58796	0.828146
	Biot. Ladder	Blocking	C1:1	4	Ldr 280	635	280	1423.5	69321		45.7	321.4	1.7			CTRL02 -1.56 ug/ml	1.5625	1.5625	ab154168 1/1000	C1:5	1	606	332	363.7	5816	15	105.9	1.2	1.45084	0.928538
	Biot. Ladder	Blocking	C1:1	5	Ldr 440	728	440	793.6	34271		40.6	175.3	1.8			CTRL02 -0.78 ug/ml	0.78125	0.78125	ab154168 1/1000	C1:6	1	606	334	191.9	3016	14.8	61.3	2.7	1.12753	1.44324
	CTRL02 -25 ug/ml	ab154168 1/1000	C1:2	1		431	70	125.1	1987		14.9	19	38.7			CTRL02 -0.39 ug/ml	0.390625	0.390625	ab154168 1/1000	C1:7	1	607	336	120.8	1627	12.7	44.8	3.6	0.96715	2.4759
	CTRL02 -25 ug/ml	ab154168 1/1000	C1:2	2		515	153	229.2	3764		15.4	31.2	50.6		1	100% HC	25	25	ab154168 1/1000	C1:8	1	607	335	11067.3	225493	19.1	1027.7	65.3	26.8162	1.07265
	CTRL02 -25 ug/ml	ab154168 1/1000	C1:2	3		548	194	232.3	4191		16.9	26.4	51.3		0.8	80% HC	25	20	ab154168 1/1000	C1:9	4	608	336	11436.9	212690	17.5	1506	69.8	25.3379	1.01352
	CTRL02 -25 ug/ml	ab154168 1/1000	C1:2	4		563	234	250.4	5696		21.4	23.9	51.2		0.4	40% HC	25	10	ab154168 1/1000	C1:10	2	605	332	4502.7	71877	15	789.8	21.6	9.07869	0.363148
	CTRL02 -25 ug/ml	ab154168 1/1000	C1:2	5		608	334	11253.9	215047		18	1349.9	49.6		0.2	20% HC	25	5	ab154168 1/1000	C1:11	2	603	335	1581	30716	18.3	327.3	30.3	4.32596	0.173039
	CTRL02 -12.5 ug/ml	ab154168 1/1000	C1:3	1		430	72	46.1	747		15.2	12.7	16.1		0.1	10% HC	25	2.5	ab154168 1/1000	C1:12	2	605	334	801.1	16409	19.2	102.6	40.5	2.67398	0.106959
	CTRL02 -12.5 ug/ml	ab154168 1/1000	C1:3	2		510	150	109	2145		18.5	19.4	10.9		0.05	5% HC	25	1.25	ab154168 1/1000	C1:13	2	603	333	431.6	8335	18.1	69.2	72	1.7417	0.069668
	CTRL02 -12.5 ug/ml	ab154168 1/1000	C1:3	3		551	211	143.7	3104		20.3	21.3	6.9		0.025	2.5% HC	25	0.625	ab154168 1/1000	C1:14	2	604	329	178.5	3855	20.3	32.4	54.4	1.22441	0.0489764
	CTRL02 -12.5 ug/ml	ab154168 1/1000	C1:3	4		606	335	4893.4	91878		17.6	837.6	4.1		0.0125	1.25% HC	25	0.3125	ab154168 1/1000	C1:15	2	604	332	111.7	2265	19	22.6	21.3	1.04082	0.0416327
	CTRL02 -3.125 ug/ml	ab154168 1/1000	C1:4	1		605	333	838.2	15664		17.6	194.3	3.6		0	0% HC	25	0	ab154168 1/1000	C1:16					0				0	0
	CTRL02 -1.56 ug/ml	ab154168 1/1000	C1:5	1		606	332	363.7	5816		15	105.9	1.2
	CTRL02 -0.78 ug/ml	ab154168 1/1000	C1:6	1		606	334	191.9	3016		14.8	61.3	2.7											a	b
	CTRL02 -0.39 ug/ml	ab154168 1/1000	C1:7	1		607	336	120.8	1627		12.7	44.8	3.6										equation:	8660.5	-6749
	100% HC	ab154168 1/1000	C1:8	1		423	68	100.4	1822		17	11.8	63.5
	100% HC	ab154168 1/1000	C1:8	1		607	335	11067.3	225493		19.1	1027.7	65.3
	80% HC	ab154168 1/1000	C1:9	1		426	73	162.6	2717		15.7	29.1	69.6
	80% HC	ab154168 1/1000	C1:9	2		516	156	221.3	3925		16.7	31	73.4
	80% HC	ab154168 1/1000	C1:9	3		544	193	272.1	6092		21	34.8	73.1
	80% HC	ab154168 1/1000	C1:9	4		608	336	11436.9	212690		17.5	1506	69.8
	40% HC	ab154168 1/1000	C1:10	1		427	73	231.8	3590		14.5	37	48.9
	40% HC	ab154168 1/1000	C1:10	2		605	332	4502.7	71877		15	789.8	21.6
	20% HC	ab154168 1/1000	C1:11	1		427	72	242.8	3106		12	59.7	54.3
	20% HC	ab154168 1/1000	C1:11	2		603	335	1581	30716		18.3	327.3	30.3
	10% HC	ab154168 1/1000	C1:12	1		426	72	254.6	3707		13.7	47.2	50.7
	10% HC	ab154168 1/1000	C1:12	2		605	334	801.1	16409		19.2	102.6	40.5
	5% HC	ab154168 1/1000	C1:13	1		426	72	237.8	2978		11.8	46.6	57.1
	5% HC	ab154168 1/1000	C1:13	2		603	333	431.6	8335		18.1	69.2	72
	2.5% HC	ab154168 1/1000	C1:14	1		429	72	261	3090		11.1	67.1	52.3
	2.5% HC	ab154168 1/1000	C1:14	2		604	329	178.5	3855		20.3	32.4	54.4
	1.25% HC	ab154168 1/1000	C1:15	1		427	73	248.3	3656		13.8	56.4	49.8
	1.25% HC	ab154168 1/1000	C1:15	2		604	332	111.7	2265		19	22.6	21.3
	0% HC	ab154168 1/1000	C1:16	1		427	72	366.7	4241		10.9	85.4	59.1
	0% HC	ab154168 1/1000	C1:16	2		486	120	142.2	1801		11.9	28.5	48.2
	Sample	Primary	Cap	Peak	Name	Position	MW (kDa)	Height	Area	% Area	Width	S/N	Baseline			Sample	conc loaded total	conc loaded HC	Primary	Cap	Peak	Position	MW (kDa)	Height	Area	Width	S/N	Baseline	ug/ml CTRL	% CTRL
n=2	Biot. Ladder	Blocking	C1:1	1	Ldr 66	473	66	2104.7	24959		11.1	2600.6	0.9			CTRL02 -25 ug/ml	25	25	ab154168 1/1000	C1:2	3	607	296	12898.8	221828	16.2	1545.6	22.7	25.1587	1.00635
	Biot. Ladder	Blocking	C1:1	2	Ldr 116	539	116	1638.9	23707		13.6	1823.8	0.9			CTRL02 -12.5 ug/ml	12.5	12.5	ab154168 1/1000	C1:3	1	606	297	6337.9	105293	15.6	1067.3	-5.4	12.3321	0.986567
	Biot. Ladder	Blocking	C1:1	3	Ldr 200	606	200	1137.8	21089		17.4	952.3	0.9			CTRL02 -3.125 ug/ml	3.125	3.125	ab154168 1/1000	C1:4	1	606	295	933	15785	15.9	276	2.6	2.48024	0.793678
	Biot. Ladder	Blocking	C1:1	4	Ldr 280	636	280	1652	73179		41.6	295.4	0.9			CTRL02 -1.56 ug/ml	1.5625	1.5625	ab154168 1/1000	C1:5	1	606	296	388.1	6409	15.5	128.3	3.6	1.44826	0.926885
	Biot. Ladder	Blocking	C1:1	5	Ldr 440	730	440	843.4	30723		34.2	207.4	0.9			CTRL02 -0.78 ug/ml	0.78125	0.78125	ab154168 1/1000	C1:6	1	607	295	147.9	2033	12.9	56.6	2.3	0.966606	1.23726
	CTRL02 -25 ug/ml	ab154168 1/1000	C1:2	1		512	137	290	4913		15.9	37.3	31.3			CTRL02 -0.39 ug/ml	0.390625	0.390625	ab154168 1/1000	C1:7	1	605	290	64	1068	15.7	19.6	5.4	0.860391	2.2026
	CTRL02 -25 ug/ml	ab154168 1/1000	C1:2	2		547	178	362.3	7598		19.7	32.5	28.3		1	100% HC	25	25	ab154168 1/1000	C1:8	4	610	298	10042.6	171123	16	1388.9	30	19.5778	0.783111
	CTRL02 -25 ug/ml	ab154168 1/1000	C1:2	3		607	296	12898.8	221828		16.2	1545.6	22.7		0.8	80% HC	25	20	ab154168 1/1000	C1:9	3	608	298	9398.6	155187	15.5	1616.6	32.9	17.8238	0.71295
	CTRL02 -12.5 ug/ml	ab154168 1/1000	C1:3	1		606	297	6337.9	105293		15.6	1067.3	-5.4		0.4	40% HC	25	10	ab154168 1/1000	C1:10	3	608	298	4291.8	69011	15.1	635.9	24.6	8.33865	0.333546
	CTRL02 -3.125 ug/ml	ab154168 1/1000	C1:4	1		606	295	933	15785		15.9	276	2.6		0.2	20% HC	25	5	ab154168 1/1000	C1:11	4	607	296	1733	28953	15.7	433.5	15.5	3.9296	0.157184
	CTRL02 -1.56 ug/ml	ab154168 1/1000	C1:5	1		606	296	388.1	6409		15.5	128.3	3.6		0.1	10% HC	25	2.5	ab154168 1/1000	C1:12	3	606	297	757.2	14233	17.7	135.9	33.3	2.30942	0.0923768
	CTRL02 -0.78 ug/ml	ab154168 1/1000	C1:6	1		607	295	147.9	2033		12.9	56.6	2.3		0.05	5% HC	25	1.25	ab154168 1/1000	C1:13	3	607	297	369.2	7597	19.3	58.4	63.6	1.57902	0.0631607
	CTRL02 -0.39 ug/ml	ab154168 1/1000	C1:7	1		605	290	64	1068		15.7	19.6	5.4		0.025	2.5% HC	25	0.625	ab154168 1/1000	C1:14	2	608	296	317.9	4832	14.3	63.1	44	1.27468	0.0509873
	100% HC	ab154168 1/1000	C1:8	1		421	67	103.6	1617		14.7	17.8	47.3		0.0125	1.25% HC	25	0.3125	ab154168 1/1000	C1:15	3	612	295	104.3	1863	16.8	14.3	24.4	0.947894	0.0379158
	100% HC	ab154168 1/1000	C1:8	2		510	136	167.6	3377		18.9	25.6	40.6		0	0% HC	25	0	ab154168 1/1000	C1:16					0				0	0
	100% HC	ab154168 1/1000	C1:8	3		548	178	310	6785		20.6	46.2	36.8
	100% HC	ab154168 1/1000	C1:8	4		610	298	10042.6	171123		16	1388.9	30											a	b
	80% HC	ab154168 1/1000	C1:9	1		423	69	122.8	1803		13.8	29.6	57.4										equation:	9085.4	-6749
	80% HC	ab154168 1/1000	C1:9	2		547	180	304.3	6495		20.1	33.9	44.5
	80% HC	ab154168 1/1000	C1:9	3		608	298	9398.6	155187		15.5	1616.6	32.9
	40% HC	ab154168 1/1000	C1:10	1		425	70	197.4	2987		14.2	28.6	49.9
	40% HC	ab154168 1/1000	C1:10	2		544	179	172.3	3562		19.4	26.9	35.3
	40% HC	ab154168 1/1000	C1:10	3		608	298	4291.8	69011		15.1	635.9	24.6
	20% HC	ab154168 1/1000	C1:11	1		425	70	247.2	3030		11.5	75.8	46.8
	20% HC	ab154168 1/1000	C1:11	2		488	113	89.1	1126		11.9	25.7	36.6
	20% HC	ab154168 1/1000	C1:11	3		509	136	88	887		9.5	25.1	32.8
	20% HC	ab154168 1/1000	C1:11	4		607	296	1733	28953		15.7	433.5	15.5
	10% HC	ab154168 1/1000	C1:12	1		423	69	290.4	3827		12.4	71.8	47.5
	10% HC	ab154168 1/1000	C1:12	2		486	113	87.8	1139		12.2	22.7	41.7
	10% HC	ab154168 1/1000	C1:12	3		606	297	757.2	14233		17.7	135.9	33.3
	5% HC	ab154168 1/1000	C1:13	1		424	70	233.7	3239		13	56.3	48.8
	5% HC	ab154168 1/1000	C1:13	2		490	115	97	1341		13	21.3	48.7
	5% HC	ab154168 1/1000	C1:13	3		607	297	369.2	7597		19.3	58.4	63.6
	2.5% HC	ab154168 1/1000	C1:14	1		424	70	315.1	3545		10.6	67.8	49.3
	2.5% HC	ab154168 1/1000	C1:14	2		608	296	317.9	4832		14.3	63.1	44
	1.25% HC	ab154168 1/1000	C1:15	1		425	70	316.9	3787		11.2	64	53.3
	1.25% HC	ab154168 1/1000	C1:15	2		485	112	121.5	1496		11.6	24.2	43.3
	1.25% HC	ab154168 1/1000	C1:15	3		612	295	104.3	1863		16.8	14.3	24.4
	0% HC	ab154168 1/1000	C1:16	1		424	70	299.6	3030		9.5	58	53
	Sample	Primary	Cap	Peak	Name	Position	MW (kDa)	Height	Area	% Area	Width	S/N	Baseline			Sample	conc loaded total	conc loaded HC	Primary	Cap	Peak	Position	MW (kDa)	Height	Area	Width	S/N	Baseline	ug/ml CTRL	% CTRL
n=3	Biot. Ladder	Blocking	C1:1	1	Ldr 66	461	66	2114.1	26359		11.7	2749.6	1			CTRL02 -25 ug/ml	25	25	ab154168 1/1000	C1:2	1	615	304	8711.4	187438	20.2	865.4	75.2	25.373	1.01492
	Biot. Ladder	Blocking	C1:1	2	Ldr 116	526	116	1524.2	23235		14.3	1773.3	0.9			CTRL02 -12.5 ug/ml	12.5	12.5	ab154168 1/1000	C1:3	2	615	303	4433.8	83312	17.7	876.9	25.2	11.7676	0.941408
	Biot. Ladder	Blocking	C1:1	3	Ldr 200	598	200	2138.2	37612		16.5	2032.7	0.9			CTRL02 -3.125 ug/ml	3.125	3.125	ab154168 1/1000	C1:4	1	616	304	749	15281	19.2	129.5	6.8	2.8785	0.921119
	Biot. Ladder	Blocking	C1:1	4	Ldr 280	638	280	1544.8	51903		31.6	783.9	0.8			CTRL02 -1.56 ug/ml	1.5625	1.5625	ab154168 1/1000	C1:5	1	615	300	352.4	5798	15.5	106.9	4.2	1.63942	1.04923
	Biot. Ladder	Blocking	C1:1	5	Ldr 440	712	440	916	36227		37.2	280.3	0.7			CTRL02 -0.78 ug/ml	0.78125	0.78125	ab154168 1/1000	C1:6	1	617	299	93.2	1572	15.8	26.8	3.2	1.08724	1.39167
	CTRL02 -25 ug/ml	ab154168 1/1000	C1:2	1		615	304	8711.4	187438		20.2	865.4	75.2			CTRL02 -0.39 ug/ml	0.390625	0.390625	ab154168 1/1000	C1:7	1	612	301	59.7	942	14.8	29	2.8	1.00493	2.57261
	CTRL02 -12.5 ug/ml	ab154168 1/1000	C1:3	1		556	191	98.8	2080		19.8	23.8	23.9		1	100% HC	25	25	ab154168 1/1000	C1:8	2	612	300	9937.4	209941	19.8	1081.3	47	28.3133	1.13253
	CTRL02 -12.5 ug/ml	ab154168 1/1000	C1:3	2		615	303	4433.8	83312		17.7	876.9	25.2		0.8	80% HC	25	20	ab154168 1/1000	C1:9	4	614	304	7507.7	151524	19	691.3	46.2	20.6804	0.827214
	CTRL02 -3.125 ug/ml	ab154168 1/1000	C1:4	1		616	304	749	15281		19.2	129.5	6.8		0.4	40% HC	25	10	ab154168 1/1000	C1:10	2	616	304	3933.5	72371	17.3	462.9	29.4	10.338	0.413521
	CTRL02 -1.56 ug/ml	ab154168 1/1000	C1:5	1		615	300	352.4	5798		15.5	106.9	4.2		0.2	20% HC	25	5	ab154168 1/1000	C1:11	2	614	301	1527.2	32473	20	166	18.6	5.12485	0.204994
	CTRL02 -0.78 ug/ml	ab154168 1/1000	C1:6	1		617	299	93.2	1572		15.8	26.8	3.2		0.1	10% HC	25	2.5	ab154168 1/1000	C1:12	3	615	303	720.9	14141	18.4	93.3	28	2.72954	0.109182
	CTRL02 -0.39 ug/ml	ab154168 1/1000	C1:7	1		612	301	59.7	942		14.8	29	2.8		0.05	5% HC	25	1.25	ab154168 1/1000	C1:13	2	615	300	389.3	7486	18.1	65.8	43.3	1.85998	0.0743993
	100% HC	ab154168 1/1000	C1:8	1		435	71	69.6	1424		19.2	5.7	57.9		0.025	2.5% HC	25	0.625	ab154168 1/1000	C1:14	3	615	299	199.5	3531	16.6	32.7	39.2	1.34321	0.0537285
	100% HC	ab154168 1/1000	C1:8	2		612	300	9937.4	209941		19.8	1081.3	47		0.0125	1.25% HC	25	0.3125	ab154168 1/1000	C1:15	3	613	294	70.5	1347	17.9	10.8	17.6	1.05784	0.0423138
	80% HC	ab154168 1/1000	C1:9	1		434	70	99.6	1844		17.4	11.5	52.2		0	0% HC	25	0	ab154168 1/1000	C1:16					0				0	0
	80% HC	ab154168 1/1000	C1:9	2		518	148	177.3	3321		17.6	14.9	56.3
	80% HC	ab154168 1/1000	C1:9	3		555	187	261.4	6127		22	22.1	54.2											a	b
	80% HC	ab154168 1/1000	C1:9	4		614	304	7507.7	151524		19	691.3	46.2										equation:	7653.3	-6749
	40% HC	ab154168 1/1000	C1:10	1		434	71	269.8	3374		11.7	41.2	44.5
	40% HC	ab154168 1/1000	C1:10	2		616	304	3933.5	72371		17.3	462.9	29.4
	20% HC	ab154168 1/1000	C1:11	1		435	72	259.3	3096		11.2	50.4	40.7
	20% HC	ab154168 1/1000	C1:11	2		614	301	1527.2	32473		20	166	18.6
	10% HC	ab154168 1/1000	C1:12	1		436	72	290.6	3810		12.3	45.2	46.6
	10% HC	ab154168 1/1000	C1:12	2		496	120	134.4	1549		10.8	23.6	40.6
	10% HC	ab154168 1/1000	C1:12	3		615	303	720.9	14141		18.4	93.3	28
	5% HC	ab154168 1/1000	C1:13	1		434	71	232.7	2957		11.9	59.2	44.1
	5% HC	ab154168 1/1000	C1:13	2		615	300	389.3	7486		18.1	65.8	43.3
	2.5% HC	ab154168 1/1000	C1:14	1		434	71	328.2	4287		12.3	69	46.3
	2.5% HC	ab154168 1/1000	C1:14	2		496	121	105.7	1340		11.9	22.4	40.2
	2.5% HC	ab154168 1/1000	C1:14	3		615	299	199.5	3531		16.6	32.7	39.2
	1.25% HC	ab154168 1/1000	C1:15	1		435	71	347.2	3710		10	78.2	42.6
	1.25% HC	ab154168 1/1000	C1:15	2		499	121	88	1301		13.9	17.9	33.4
	1.25% HC	ab154168 1/1000	C1:15	3		613	294	70.5	1347		17.9	10.8	17.6
	0% HC	ab154168 1/1000	C1:16	1		437	72	314	3530		10.6	60.7	46.9
	0% HC	ab154168 1/1000	C1:16	2		498	120	134.3	1559		10.9	26.2	38.6
																Calibration lines
																conc	exp 1	exp 2	exp 3	mean	stdev	CV
																25	215047	221828	187438	208104	18215.9	0.0875325
																12.5	91878	105293	83312	93494.3	11079.3	0.118502
																3.125	15664	15785	15281	15576.7	263.105	0.016891
																1.5625	5816	6409	5798	6007.67	347.681	0.0578729
																0.78125	3016	2033	1572	2207	737.557	0.33419
																0.390625	1627	1068	942	1212.33	364.596	0.300739
																								equations:
																									a	b
																								exp 1	8660.5	-6749
																								exp 2	9085.4	-6749
																								exp 3	7653.3	-6749
																Spiked samples		1	2	3	mean	stdev	CV	S/N	SEM
																100% HC	1	1.07265	0.783111	1.13253	0.996097	0.186865	0.187598	1165.97	0.107887
																80% HC	0.8	1.01352	0.71295	0.827214	0.851227	0.151715	0.178231	1271.3	0.0875927
																40% HC	0.4	0.363148	0.333546	0.413521	0.370072	0.0404345	0.109261	629.533	0.0233449
																20% HC	0.2	0.173039	0.157184	0.204994	0.178405	0.0243526	0.136501	308.933	0.01406
																10% HC	0.1	0.106959	0.0923768	0.109182	0.102839	0.00912862	0.0887659	110.6	0.00527041
																5% HC	0.05	0.069668	0.0631607	0.0743993	0.069076	0.00564264	0.0816875	64.4667	0.00325778
																2.5% HC	0.025	0.0489764	0.0509873	0.0537285	0.0512307	0.00238537	0.0465613	42.7333	0.00137719
																1.25% HC	0.0125	0.0416327	0.0379158	0.0423138	0.0406208	0.0023672	0.0582756	15.9	0.0013667
																0% HC	0	0	0	0	0	0	NA	0	0

## Sheet: Fig 4B (20jul2017)
																															curve	curve	line	line
	Sample	Primary	Cap	Peak	Name	Position	MW (kDa)	Height	Area	% Area	Width	S/N	Baseline			Sample	conc loaded total	conc loaded HC	Primary	Cap	Peak	Position	MW (kDa)	Height	Area	Width	S/N	Baseline	MW (kDa)	Area	ug/ml CTRL	ug/ml CTRL	ug/ml CTRL	% CTRL
n=1	Biot. Ladder	Blocking	C1:1	1	Ldr 66	420	66	3024.7	36531		11.3	1209.2	17.8			CTRL02Tib -25 ug/ml	25	25	ab154168	C1:2	4	612	302	12735	209439	15.4	2636.5	37.2							not used (much higher than samples)
	Biot. Ladder	Blocking	C1:1	2	Ldr 116	485	116	2267.6	28583		11.8	898.8	22.2			CTRL02Tib -12.5 ug/ml	12.5	12.5	ab154168	C1:3	3	614	302	5611.8	83066	13.9	1143.1	-8.9			0	0	12.8817	1.03054
	Biot. Ladder	Blocking	C1:1	3	Ldr 200	558	200	1757.6	29007		15.5	570.8	25.3			CTRL02Tib -6.25 ug/ml	6.25	6.25	ab154168	C1:4	1	612	301	2349.2	34275	13.7	687.5	2.9			0	0	5.70119	0.91219
	Biot. Ladder	Blocking	C1:1	4	Ldr 280	599	280	995.5	32499		30.7	127.9	26.3			CTRL02Tib -3.125 ug/ml	3.125	3.125	ab154168	C1:5	1	611	299	878.4	13147	14.1	291.4	2.4			0	0	2.5918	0.829375
	Biot. Ladder	Blocking	C1:1	5	Ldr 440	674	440	950.5	33627		33.2	105.5	27.3			CTRL02Tib -1.56 ug/ml	1.5625	1.5625	ab154168	C1:6	1	610	302	357.4	6376	16.8	101.5	6			0	0	1.59531	1.021
	CTRL02Tib -25 ug/ml	ab154168	C1:2	1		429	71	135.7	1943		13.4	39.7	28			CTRL02Tib -0.78 ug/ml	0.78125	0.78125	ab154168	C1:7	1	615	305	160.8	3225	18.8	29.6	29.8			0	0	1.13158	1.44843
	CTRL02Tib -25 ug/ml	ab154168	C1:2	2		515	149	260.7	3882		14	64.9	37.9		0.02	2% HC	250	5	ab154168	C1:8	4	620	300	1841.7	34671	17.7	289.9	33.5	72	37520	0	0	5.75947	0.0230379
	CTRL02Tib -25 ug/ml	ab154168	C1:2	3		550	191	353.6	6693		17.8	80.2	38.8		0.01	1% HC	250	2.5	ab154168	C1:9	3	622	300	1002.3	21466	20.1	123.6	26.2	71	42207	0	0	3.8161	0.0152644
	CTRL02Tib -25 ug/ml	ab154168	C1:2	4		612	302	12735	209439		15.4	2636.5	37.2		0.005	0.5% HC	250	1.25	ab154168	C1:10	3	621	301	654	13490	19.4	122.7	13.8	71	41516	0	0	2.64228	0.0105691
	CTRL02Tib -12.5 ug/ml	ab154168	C1:3	1		512	147	148.1	2472		15.7	33.6	-3.8		0.0025	0.25% HC	250	0.625	ab154168	C1:11	3	617	299	455.8	9540	19.7	72.3	16.7	72	40968	0	0	2.06096	0.00824383
	CTRL02Tib -12.5 ug/ml	ab154168	C1:3	2		549	187	161.2	2880		16.8	41.6	-10.6		0.00125	0.125% HC	250	0.3125	ab154168	C1:12	4	619	300	365.4	7840	20.2	80.1	8.9	71	36066	0	0	1.81077	0.00724308
	CTRL02Tib -12.5 ug/ml	ab154168	C1:3	3		614	302	5611.8	83066		13.9	1143.1	-8.9		0	0% HC	250	0	ab154168	C1:13	3	617	298	207.5	4074	18.4	37.5	14	72	29704	0	0	1.25653	0.00502612
	CTRL02Tib -6.25 ug/ml	ab154168	C1:4	1		612	301	2349.2	34275		13.7	687.5	2.9
	CTRL02Tib -3.125 ug/ml	ab154168	C1:5	1		611	299	878.4	13147		14.1	291.4	2.4											a	b
	CTRL02Tib -1.56 ug/ml	ab154168	C1:6	1		610	302	357.4	6376		16.8	101.5	6											6794.9	-4464
	CTRL02Tib -0.78 ug/ml	ab154168	C1:7	1		615	305	160.8	3225		18.8	29.6	29.8
	2% HC	ab154168	C1:8	1		434	72	2344.8	37520		15	441.8	31.3
	2% HC	ab154168	C1:8	2		496	117	283.7	7100		23.5	42.4	33.4
	2% HC	ab154168	C1:8	3		520	150	174.2	4364		23.5	19.9	33.8
	2% HC	ab154168	C1:8	4		620	300	1841.7	34671		17.7	289.9	33.5
	1% HC	ab154168	C1:9	1		432	71	2937.1	42207		13.5	540.2	24.3
	1% HC	ab154168	C1:9	2		493	121	340.9	10485		28.9	52.9	24.5
	1% HC	ab154168	C1:9	3		622	300	1002.3	21466		20.1	123.6	26.2
	0.5% HC	ab154168	C1:10	1		433	71	2611	41516		14.9	586.2	16.7
	0.5% HC	ab154168	C1:10	2		493	119	356.8	10372		27.3	69.1	16.2
	0.5% HC	ab154168	C1:10	3		621	301	654	13490		19.4	122.7	13.8
	0.25% HC	ab154168	C1:11	1		433	72	2873	40968		13.4	566.6	24
	0.25% HC	ab154168	C1:11	2		495	122	305.5	8338		25.6	46.4	27.6
	0.25% HC	ab154168	C1:11	3		617	299	455.8	9540		19.7	72.3	16.7
	0.125% HC	ab154168	C1:12	1		433	71	2171.4	36066		15.6	550.2	17.7
	0.125% HC	ab154168	C1:12	2		495	118	281.9	8393		28	74.2	16.2
	0.125% HC	ab154168	C1:12	3		526	153	239.2	4119		16.2	54.5	14.8
	0.125% HC	ab154168	C1:12	4		619	300	365.4	7840		20.2	80.1	8.9
	0% HC	ab154168	C1:13	1		437	72	1730.1	29704		16.1	316.4	19.2
	0% HC	ab154168	C1:13	2		497	122	260.8	7231		26	51.6	21.6
	0% HC	ab154168	C1:13	3		617	298	207.5	4074		18.4	37.5	14
																															curve	curve	line	line
	Sample	Primary	Cap	Peak	Name	Position	MW (kDa)	Height	Area	% Area	Width	S/N	Baseline			Sample	conc loaded total	conc loaded HC	Primary	Cap	Peak	Position	MW (kDa)	Height	Area	Width	S/N	Baseline	MW (kDa)	Area	ug/ml CTRL	ug/ml CTRL	ug/ml CTRL	% CTRL
n=2	Biot. Ladder	Blocking	C1:1	1	Ldr 66	428	66	605.9	7044		10.9	446.2	10.5			CTRL02Tib -25 ug/ml	25	25	ab154168	C1:2	4	618	297	11289.2	219344	18.3	1247.5	41.2							not used (much higher than samples)
	Biot. Ladder	Blocking	C1:1	2	Ldr 116	494	116	347.5	4040		10.9	252.7	14.6			CTRL02Tib -12.5 ug/ml	12.5	12.5	ab154168	C1:3	2	620	298	4793.1	86350	16.9	833.5	15.9			0	0	12.746	1.01968
	Biot. Ladder	Blocking	C1:1	3	Ldr 200	567	200	237.4	3431		13.6	149.6	18.8			CTRL02Tib -6.25 ug/ml	6.25	6.25	ab154168	C1:4	1	618	298	1749.9	36864	19.8	319.2	2			0	0	5.8005	0.92808
	Biot. Ladder	Blocking	C1:1	4	Ldr 280	609	280	200.7	4277		20	75.9	19.4			CTRL02Tib -3.125 ug/ml	3.125	3.125	ab154168	C1:5	2	618	298	808.3	16566	19.3	205	7.9			0	0	2.95162	0.944519
	Biot. Ladder	Blocking	C1:1	5	Ldr 440	680	440	104.9	2972		26.6	22.4	19.2			CTRL02Tib -1.56 ug/ml	1.5625	1.5625	ab154168	C1:6	1	616	297	320.6	6725	19.7	125.4	13.4			0	0	1.57041	1.00506
	CTRL02Tib -25 ug/ml	ab154168	C1:2	1		437	71	167.2	2832		15.9	23.9	27.4			CTRL02Tib -0.78 ug/ml	0.78125	0.78125	ab154168	C1:7	1	620	299	173.3	3500	19	35.9	41.2			0	0	1.11777	1.43075
	CTRL02Tib -25 ug/ml	ab154168	C1:2	2		524	147	230.8	3995		16.3	32.7	32.9		0.02	2% HC	250	5	ab154168	C1:8	4	628	301	1696.8	31550	17.5	271.3	46.2	72	41542	0	0	5.05467	0.0202187
	CTRL02Tib -25 ug/ml	ab154168	C1:2	3		555	185	282.6	6175		20.5	28.2	34.9		0.01	1% HC	250	2.5	ab154168	C1:9	4	629	298	1018.3	21572	19.9	140.7	0.2	71	46743	0	0	3.65423	0.0146169
	CTRL02Tib -25 ug/ml	ab154168	C1:2	4		618	297	11289.2	219344		18.3	1247.5	41.2		0.005	0.5% HC	250	1.25	ab154168	C1:10	3	628	300	525.4	11980	21.4	81.2	13.3	71	46371	0	0	2.30796	0.00923185
	CTRL02Tib -12.5 ug/ml	ab154168	C1:3	1		556	184	158.2	3732		22.2	32.8	17.3		0.0025	0.25% HC	250	0.625	ab154168	C1:11	3	623	293	377.8	11259	28	35.4	-8.4	71	46819	0	0	2.20677	0.00882707
	CTRL02Tib -12.5 ug/ml	ab154168	C1:3	2		620	298	4793.1	86350		16.9	833.5	15.9		0.00125	0.125% HC	250	0.3125	ab154168	C1:12	3	628	293	280.1	9130	30.6	60.7	-16	71	39862	0	0	1.90796	0.00763183
	CTRL02Tib -6.25 ug/ml	ab154168	C1:4	1		618	298	1749.9	36864		19.8	319.2	2		0	0% HC	250	0	ab154168	C1:13	4	623	292	237.2	6721	26.6	36.6	4.8	72	37650	0	0	1.56985	0.00627939
	CTRL02Tib -3.125 ug/ml	ab154168	C1:5	1		559	189	46.5	629		12.7	16.1	5.1
	CTRL02Tib -3.125 ug/ml	ab154168	C1:5	2		618	298	808.3	16566		19.3	205	7.9											a	b
	CTRL02Tib -1.56 ug/ml	ab154168	C1:6	1		616	297	320.6	6725		19.7	125.4	13.4											7124.9	-4464
	CTRL02Tib -0.78 ug/ml	ab154168	C1:7	1		620	299	173.3	3500		19	35.9	41.2
	2% HC	ab154168	C1:8	1		441	72	2749.2	41542		14.2	542.3	35
	2% HC	ab154168	C1:8	2		503	118	302.2	5761		17.9	29.7	41.2
	2% HC	ab154168	C1:8	3		524	144	219.4	5489		23.5	35.5	42.6
	2% HC	ab154168	C1:8	4		628	301	1696.8	31550		17.5	271.3	46.2
	1% HC	ab154168	C1:9	1		440	71	3126.6	46743		14	602.9	3.6
	1% HC	ab154168	C1:9	2		501	118	381	8550		21.1	38	-8.8
	1% HC	ab154168	C1:9	3		524	147	255.1	6275		23.1	27.4	-12.2
	1% HC	ab154168	C1:9	4		629	298	1018.3	21572		19.9	140.7	0.2
	0.5% HC	ab154168	C1:10	1		441	71	3287.9	46371		13.2	708.6	4.9
	0.5% HC	ab154168	C1:10	2		504	119	347.3	9762		26.4	40.8	3.7
	0.5% HC	ab154168	C1:10	3		628	300	525.4	11980		21.4	81.2	13.3
	0.25% HC	ab154168	C1:11	1		440	71	3042.2	46819		14.5	544.8	-0.1
	0.25% HC	ab154168	C1:11	2		501	119	354	11106		29.5	51.1	-9.8
	0.25% HC	ab154168	C1:11	3		623	293	377.8	11259		28	35.4	-8.4
	0.125% HC	ab154168	C1:12	1		442	71	2307.2	39862		16.2	563.6	-24.5
	0.125% HC	ab154168	C1:12	2		506	123	303.8	12084		37.4	41.8	-33.4
	0.125% HC	ab154168	C1:12	3		628	293	280.1	9130		30.6	60.7	-16
	0% HC	ab154168	C1:13	1		444	72	2103.5	37650		16.8	481.5	2.8
	0% HC	ab154168	C1:13	2		504	116	273.8	7544		25.9	58.6	2.7
	0% HC	ab154168	C1:13	3		535	152	152.2	4146		25.6	19.1	2.8
	0% HC	ab154168	C1:13	4		623	292	237.2	6721		26.6	36.6	4.8
																															curve	curve	line	line
	Sample	Primary	Cap	Peak	Name	Position	MW (kDa)	Height	Area	% Area	Width	S/N	Baseline			Sample	conc loaded total	conc loaded HC	Primary	Cap	Peak	Position	MW (kDa)	Height	Area	Width	S/N	Baseline	MW (kDa)	Area	ug/ml CTRL	ug/ml CTRL	ug/ml CTRL	% CTRL
n=3	Biot. Ladder	Blocking	C1:1	1	Ldr 66	421	66	3039.4	38225		11.8	1165.9	25.6			CTRL02Tib -25 ug/ml	25	25	ab154168	C1:2	3	611	303	10776.3	198688	17.3	1761.1	44.2							not used (much higher than samples)
	Biot. Ladder	Blocking	C1:1	2	Ldr 116	487	116	1864.5	26122		13.2	666.6	44.1			CTRL02Tib -12.5 ug/ml	12.5	12.5	ab154168	C1:3	3	611	303	4582.6	79326	16.3	1014.4	7.8			0	0	12.4808	0.998466
	Biot. Ladder	Blocking	C1:1	3	Ldr 200	560	200	1315.7	23734		16.9	385.3	69.4			CTRL02Tib -6.25 ug/ml	6.25	6.25	ab154168	C1:4	1	607	302	1988.4	38095	18	353.3	5.1			0	0	6.33932	1.01429
	Biot. Ladder	Blocking	C1:1	4	Ldr 280	602	280	905.8	27064		28.1	140.8	85.6			CTRL02Tib -3.125 ug/ml	3.125	3.125	ab154168	C1:5	1	608	303	797	14503	17.1	201.2	5.5			0	0	2.8252	0.904065
	Biot. Ladder	Blocking	C1:1	5	Ldr 440	676	440	677.1	21867		30.3	70.2	115.8			CTRL02Tib -1.56 ug/ml	1.5625	1.5625	ab154168	C1:6	1	607	297	461.8	7411	15.1	180.3	2.7			0	0	1.76882	1.13205
	CTRL02Tib -25 ug/ml	ab154168	C1:2	1		514	147	218.1	3533		15.2	41.6	44.8			CTRL02Tib -0.78 ug/ml	0.78125	0.78125	ab154168	C1:7	1	607	301	175.5	3322	17.8	58.6	5.8			0	0	1.15975	1.48448
	CTRL02Tib -25 ug/ml	ab154168	C1:2	2		548	187	265.8	5702		20.1	55.9	46.8		0.02	2% HC	250	5	ab154168	C1:8	4	622	303	1456.3	33181	21.4	133.6	15.1	71	42943	0	0	5.60736	0.0224294
	CTRL02Tib -25 ug/ml	ab154168	C1:2	3		611	303	10776.3	198688		17.3	1761.1	44.2		0.01	1% HC	250	2.5	ab154168	C1:9	4	617	301	864.7	18803	20.4	106.5	-1	71	45739	0	0	3.4657	0.0138628
	CTRL02Tib -12.5 ug/ml	ab154168	C1:3	1		512	148	122.1	2048		15.8	27.2	11.1		0.005	0.5% HC	250	1.25	ab154168	C1:10	3	622	303	405.4	9898	22.9	65.5	8.3	70	44498	0	0	2.13927	0.00855709
	CTRL02Tib -12.5 ug/ml	ab154168	C1:3	2		547	187	130.4	2494		18	36.8	10		0.0025	0.25% HC	250	0.625	ab154168	C1:11	3	619	305	362.1	9559	24.8	49.6	9.2	71	38716	0	0	2.08878	0.00835511
	CTRL02Tib -12.5 ug/ml	ab154168	C1:3	3		611	303	4582.6	79326		16.3	1014.4	7.8		0.00125	0.125% HC	250	0.3125	ab154168	C1:12	4	620	299	236	4693	18.7	34.3	15.7	71	44391	0	0	1.36397	0.00545587
	CTRL02Tib -6.25 ug/ml	ab154168	C1:4	1		607	302	1988.4	38095		18	353.3	5.1		0	0% HC	250	0	ab154168	C1:13	3	623	309	139.3	3629	24.5	8.9	-0.7	71	36035	0	0	1.20548	0.00482193
	CTRL02Tib -3.125 ug/ml	ab154168	C1:5	1		608	303	797	14503		17.1	201.2	5.5
	CTRL02Tib -1.56 ug/ml	ab154168	C1:6	1		607	297	461.8	7411		15.1	180.3	2.7											a	b
	CTRL02Tib -0.78 ug/ml	ab154168	C1:7	1		607	301	175.5	3322		17.8	58.6	5.8											6713.5	-4464
	2% HC	ab154168	C1:8	1		433	71	2558.2	42943		15.8	359.8	15.1
	2% HC	ab154168	C1:8	2		495	116	300.4	7686		24	24.9	9
	2% HC	ab154168	C1:8	3		518	147	223.3	6081		25.6	18.3	7.7
	2% HC	ab154168	C1:8	4		622	303	1456.3	33181		21.4	133.6	15.1
	1% HC	ab154168	C1:9	1		430	71	3167.6	45739		13.6	609.2	-7.5
	1% HC	ab154168	C1:9	2		496	120	388.2	9980		24.2	38.5	-22.2
	1% HC	ab154168	C1:9	3		517	148	251.5	4706		17.6	42.7	-24.1
	1% HC	ab154168	C1:9	4		617	301	864.7	18803		20.4	106.5	-1
	0.5% HC	ab154168	C1:10	1		431	70	2825.8	44498		14.8	536.1	20.2
	0.5% HC	ab154168	C1:10	2		494	118	338.7	9835		27.3	44.2	17
	0.5% HC	ab154168	C1:10	3		622	303	405.4	9898		22.9	65.5	8.3
	0.25% HC	ab154168	C1:11	1		431	71	2344.8	38716		15.5	466.3	17.6
	0.25% HC	ab154168	C1:11	2		493	119	280.7	8873		29.7	47.8	17.5
	0.25% HC	ab154168	C1:11	3		619	305	362.1	9559		24.8	49.6	9.2
	0.125% HC	ab154168	C1:12	1		432	71	2859	44391		14.6	425.6	23.5
	0.125% HC	ab154168	C1:12	2		491	118	320.4	7304		21.4	35.3	24.9
	0.125% HC	ab154168	C1:12	3		521	148	184.9	3305		16.8	24	24.2
	0.125% HC	ab154168	C1:12	4		620	299	236	4693		18.7	34.3	15.7
	0% HC	ab154168	C1:13	1		433	71	2298.3	36035		14.7	357.5	9.6
	0% HC	ab154168	C1:13	2		499	120	314.4	9795		29.3	30.6	7.2
	0% HC	ab154168	C1:13	3		623	309	139.3	3629		24.5	8.9	-0.7
																CTRL02 calibration curve
																conc	1	2	3	mean	stdev	CV
																25	209439	219344	198688	209157	10330.9	0.049393
																12.5	83066	86350	79326	82914	3514.47	0.0423869
																6.25	34275	36864	38095	36411.3	1949.82	0.0535497
																3.125	13147	16566	14503	14738.7	1721.64	0.116811
																1.5625	6376	6725	7411	6837.33	526.565	0.0770132
																0.78125	3225	3500	3322	3349	139.474	0.0416465
																					a	b
																					6794.9	-4464
																					7124.9	-4464
																					6713.5	-4464
																		1	2	3	mean	stdev	CV	S/N	SEM
																2% HC	0.02	0.0230379	0.0202187	0.0224294	0.0218953	0.00148355	0.0677565	231.6	0.000856528
																1% HC	0.01	0.0152644	0.0146169	0.0138628	0.0145814	0.000701463	0.0481068	123.6	0.00040499
																0.5% HC	0.005	0.0105691	0.00923185	0.00855709	0.00945268	0.00102403	0.108332	89.8	0.000591221
																0.25% HC	0.0025	0.00824383	0.00882707	0.00835511	0.00847534	0.000309652	0.0365356	52.4333	0.000178777
																0.125% HC	0.00125	0.00724308	0.00763183	0.00545587	0.00677693	0.00116046	0.171237	58.3667	0.000669992
																0% HC	0	0.00502612	0.00627939	0.00482193	0.00537581	0.000789151	0.146797	27.6667	0.000455617

## Sheet: Fig 4C+D (02aug2017)
	Sample	Primary	Cap	Peak	Name	Position	MW (kDa)	Height	Area	% Area	Width	S/N	Baseline				Sample	Concentration (ug/ml)	MW (kDa)	Dys Area	ug/ml CTRL02	% CTRL
n=1	Biot. Ladder	Blocking	C1:1	1	Ldr 66	435	66	2806	34518		11.6	1856	1.2				CTRL02 -25 ug/ml	25	298	190046	25.5124	1.0205
	Biot. Ladder	Blocking	C1:1	2	Ldr 116	500	116	2015.8	28659		13.4	1252.8	1.9				CTRL02 -12.5 ug/ml	12.5	297	85979	11.7497	0.939972
	Biot. Ladder	Blocking	C1:1	3	Ldr 200	573	200	2995.7	50278		15.8	1547	2.9				CTRL02 -6.25 ug/ml	6.25	297	38601	5.48396	0.877434
	Biot. Ladder	Blocking	C1:1	4	Ldr 280	611	280	1704.8	59322		32.7	414.7	3.4				CTRL02 -3.13 ug/ml	3.125	291	12950	2.09165	0.669328
	Biot. Ladder	Blocking	C1:1	5	Ldr 440	686	440	1067.2	40350		35.5	157.9	4.7				CTRL02 -1.56 ug/ml	1.5625	293	12027	1.96958	1.26053	S/N <20
	CTRL02 -25 ug/ml	Mandys106 (GSK) 1/50	C1:2	1		394	46	202.7	2202		10.2	19.8	51.9				CTRL02 -0.78 ug/ml	0.78125	286	8035	1.44165	1.84531	S/N <20
	CTRL02 -25 ug/ml	Mandys106 (GSK) 1/50	C1:2	2		611	298	11429.8	190046		15.6	787.8	93.8				CTRL02 -0.39 ug/ml	0.390625	281	4115	0.92323	2.36347	S/N <20
	CTRL02 -12.5 ug/ml	Mandys106 (GSK) 1/50	C1:3	1		611	297	4679.1	85979		17.3	294.7	43.4				4% HC -250 ug/ml	250	300	71528	9.83852	0.0393541
	CTRL02 -6.25 ug/ml	Mandys106 (GSK) 1/50	C1:4	1		610	297	1961.7	38601		18.5	104.3	78.5				2% HC -250 ug/ml	250	290	17523	2.69642	0.0107857	abnormal
	CTRL02 -3.13 ug/ml	Mandys106 (GSK) 1/50	C1:5	1		612	291	632.1	12950		19.2	37.9	71.9				1% HC -250 ug/ml	250	300	28936	4.20578	0.0168231
	CTRL02 -1.56 ug/ml	Mandys106 (GSK) 1/50	C1:6	1		608	293	514.8	12027		21.9	17.9	80.3	S/N <20			0.5% HC -250 ug/ml	250	296	24673	3.642	0.014568	S/N <20
	CTRL02 -0.78 ug/ml	Mandys106 (GSK) 1/50	C1:7	1		610	286	346.4	8035		21.8	15.8	60.5	S/N <20			0.25% HC -250 ug/ml	250	296	20316	3.06579	0.0122632	S/N <20
	CTRL02 -0.39 ug/ml	Mandys106 (GSK) 1/50	C1:8	1		607	281	180.7	4115		21.4	7.5	66.8	S/N <<20			0.125% HC -250 ug/ml	250	297	15948	2.48813	0.00995252	S/N <20
	4% HC -250 ug/ml	Mandys106 (GSK) 1/50	C1:9	1		579	224	1430.5	43698		28.7	62.1	145.5				0% HC -250 ug/ml	250	276	13612	2.1792	0.00871679	S/N <20
	4% HC -250 ug/ml	Mandys106 (GSK) 1/50	C1:9	2		615	300	3671.2	71528		18.3	150.8	148				100% HC -25 ug/ml	25	297	175748	23.6215	0.94486
	2% HC -250 ug/ml	Mandys106 (GSK) 1/50	C1:10	1		576	218	1312.6	43124		30.9	39.3	151	abnormal			80% HC -25 ug/ml	25	298	125918	17.0315	0.681262
	2% HC -250 ug/ml	Mandys106 (GSK) 1/50	C1:10	2		608	290	918.8	17523		17.9	30.2	128.5	abnormal			40% HC -25 ug/ml	25	297	62790	8.68293	0.347317
	1% HC -250 ug/ml	Mandys106 (GSK) 1/50	C1:11	1		573	221	1361	35540		24.5	82.6	143.4				20% HC -25 ug/ml	25	297	28336	4.12643	0.165057
	1% HC -250 ug/ml	Mandys106 (GSK) 1/50	C1:11	2		613	300	915.2	28936		29.7	35.7	125.5				10% HC -25 ug/ml	25	291	13152	2.11836	0.0847345
	0.5% HC -250 ug/ml	Mandys106 (GSK) 1/50	C1:12	1		577	224	1365.8	38915		26.8	57.4	176				5% HC -25 ug/ml	25	NA	0	0	0	no peak
	0.5% HC -250 ug/ml	Mandys106 (GSK) 1/50	C1:12	2		613	296	827.5	24673		28	18.2	161.8	S/N <20			2.5% HC -25 ug/ml	25	289	8206	1.46426	0.0585704	S/N <20
	0.25% HC -250 ug/ml	Mandys106 (GSK) 1/50	C1:13	1		576	224	1262.1	33253		24.8	51.5	198				1.25% HC -25 ug/ml	25	286	6579	1.24909	0.0499636	S/N <20
	0.25% HC -250 ug/ml	Mandys106 (GSK) 1/50	C1:13	2		614	296	599.4	20316		31.8	15.3	192.8	S/N <20			0% HC -25 ug/ml	25	277	4232	0.938703	0.0375481	S/N <20
	0.125% HC -250 ug/ml	Mandys106 (GSK) 1/50	C1:14	1		577	224	1425.1	38457		25.4	70.7	220.3
	0.125% HC -250 ug/ml	Mandys106 (GSK) 1/50	C1:14	2		616	297	492.5	15948		30.4	4.5	199	S/N <20					a	b
	0% HC -250 ug/ml	Mandys106 (GSK) 1/50	C1:15	1		576	221	1224.1	28502		21.9	69.1	167.4						7561.5	-2866
	0% HC -250 ug/ml	Mandys106 (GSK) 1/50	C1:15	2		602	276	376.9	13612		33.9	10.1	157.6	S/N <20
	100% HC -25 ug/ml	Mandys106 (GSK) 1/50	C1:16	1		611	297	9536.8	175748		17.3	511	65.7
	80% HC -25 ug/ml	Mandys106 (GSK) 1/50	C1:17	1		611	298	6636.4	125918		17.8	404.1	71.9
	40% HC -25 ug/ml	Mandys106 (GSK) 1/50	C1:18	1		568	216	345.8	10077		27.4	24.4	59.5
	40% HC -25 ug/ml	Mandys106 (GSK) 1/50	C1:18	2		611	297	3355.2	62790		17.6	304.3	47.5
	20% HC -25 ug/ml	Mandys106 (GSK) 1/50	C1:19	1		575	225	238.2	7004		27.6	14	79.7
	20% HC -25 ug/ml	Mandys106 (GSK) 1/50	C1:19	2		613	297	1261.2	28336		21.1	71.5	77.5
	10% HC -25 ug/ml	Mandys106 (GSK) 1/50	C1:20	1		576	225	263	6030		21.5	12.6	37.7
	10% HC -25 ug/ml	Mandys106 (GSK) 1/50	C1:20	2		609	291	609.4	13152		20.3	33.3	22.9
	2.5% HC -25 ug/ml	Mandys106 (GSK) 1/50	C1:22	1		573	220	327.4	6282		18	14.3	70.5
	2.5% HC -25 ug/ml	Mandys106 (GSK) 1/50	C1:22	2		613	289	332.8	8206		23.2	12.6	63.6	S/N <20
	1.25% HC -25 ug/ml	Mandys106 (GSK) 1/50	C1:23	1		397	47	215.9	2025		8.8	24.8	46.4
	1.25% HC -25 ug/ml	Mandys106 (GSK) 1/50	C1:23	2		576	221	300	5624		17.6	23.3	45.8
	1.25% HC -25 ug/ml	Mandys106 (GSK) 1/50	C1:23	3		612	286	287.1	6579		21.5	18.9	37.3	S/N <20
	0% HC -25 ug/ml	Mandys106 (GSK) 1/50	C1:24	1		573	220	313.3	5119		15.3	28.2	58.6
	0% HC -25 ug/ml	Mandys106 (GSK) 1/50	C1:24	2		605	277	168.1	4232		23.6	12.9	57.1	S/N <20
	Sample	Primary	Cap	Peak	Name	Position	MW (kDa)	Height	Area	% Area	Width	S/N	Baseline				Sample	Concentration (ug/ml)	MW (kDa)	Dys Area	ug/ml CTRL02	% CTRL
n=2	Biot. Ladder	Blocking	C1:1	1	Ldr 66	437	66	2714.3	35219		12.2	2475	0.4				CTRL02 -25 ug/ml	25	301	233167	25.7731
	Biot. Ladder	Blocking	C1:1	2	Ldr 116	501	116	1817.6	28662		14.8	1493.6	0.4				CTRL02 -12.5 ug/ml	12.5	300	101510	11.3971
	Biot. Ladder	Blocking	C1:1	3	Ldr 200	573	200	2876.9	49917		16.3	2038.8	0.4				CTRL02 -6.25 ug/ml	6.25	296	46649	5.40669
	Biot. Ladder	Blocking	C1:1	4	Ldr 280	610	280	1665.2	58436		33	544.9	0.5				CTRL02 -3.13 ug/ml	3.125	299	21894	2.70362
	Biot. Ladder	Blocking	C1:1	5	Ldr 440	686	440	1064.7	40337		35.6	239.9	0.6				CTRL02 -1.56 ug/ml	1.5625	294	13724	1.81151
	CTRL02 -25 ug/ml	Mandys106 (GSK) 1/50	C1:2	1		616	301	10880.6	233167		20.1	450.4	72.8				CTRL02 -0.78 ug/ml	0.78125	292	8981	1.29361
	CTRL02 -12.5 ug/ml	Mandys106 (GSK) 1/50	C1:3	1		615	300	5060.9	101510		18.8	262	87.7				CTRL02 -0.39 ug/ml	0.390625	287	6617	1.03548
	CTRL02 -6.25 ug/ml	Mandys106 (GSK) 1/50	C1:4	1		612	296	2448.8	46649		17.9	227	54.9				4% HC -250 ug/ml	250	299	73787	8.36997	0.0334799
	CTRL02 -3.13 ug/ml	Mandys106 (GSK) 1/50	C1:5	1		617	299	937.1	21894		21.9	56.5	52.1				2% HC -250 ug/ml	250	301	41378	4.83113	0.0193245
	CTRL02 -1.56 ug/ml	Mandys106 (GSK) 1/50	C1:6	1		610	294	521.2	13724		24.7	21.4	32.7				1% HC -250 ug/ml	250	299	29211	3.50258	0.0140103
	CTRL02 -0.78 ug/ml	Mandys106 (GSK) 1/50	C1:7	1		609	292	357	8981		23.6	25.1	47.6				0.5% HC -250 ug/ml	250	300	24329	2.9695	0.011878
	CTRL02 -0.39 ug/ml	Mandys106 (GSK) 1/50	C1:8	1		610	287	245.1	6617		25.4	22.3	50.6				0.25% HC -250 ug/ml	250	289	23243	2.85092	0.0114037	S/N <20
	4% HC -250 ug/ml	Mandys106 (GSK) 1/50	C1:9	1		577	222	1376	49298		33.7	53.7	107.6				0.125% HC -250 ug/ml	250	290	9854	1.38893	0.00555574	S/N <20
	4% HC -250 ug/ml	Mandys106 (GSK) 1/50	C1:9	2		614	299	3749.2	73787		18.5	154.5	87.6				0% HC -250 ug/ml	250	296	14993	1.95008	0.00780031	S/N <20
	2% HC -250 ug/ml	Mandys106 (GSK) 1/50	C1:10	1		578	225	1345.4	46923		32.8	50.4	148.8				100% HC -25 ug/ml	25	298	187424	20.7783	0.831133
	2% HC -250 ug/ml	Mandys106 (GSK) 1/50	C1:10	2		615	301	1818.9	41378		21.4	67.2	125.4				80% HC -25 ug/ml	25	297	142635	15.8877	0.635507
	1% HC -250 ug/ml	Mandys106 (GSK) 1/50	C1:11	1		577	224	1514.1	45953		28.5	53.1	82.8				40% HC -25 ug/ml	25	296	67281	7.65956	0.306382
	1% HC -250 ug/ml	Mandys106 (GSK) 1/50	C1:11	2		616	299	1041	29211		26.4	27.8	71				20% HC -25 ug/ml	25	298	33268	3.94558	0.157823
	0.5% HC -250 ug/ml	Mandys106 (GSK) 1/50	C1:12	1		575	223	1196.4	39845		31.3	50.1	146.1				10% HC -25 ug/ml	25	294	17560	2.23038	0.089215
	0.5% HC -250 ug/ml	Mandys106 (GSK) 1/50	C1:12	2		615	300	846.7	24329		27	19.8	140.5	S/N <20			5% HC -25 ug/ml	25	296	8744	1.26773	0.0507092
	0.25% HC -250 ug/ml	Mandys106 (GSK) 1/50	C1:13	1		578	220	1308.9	38013		27.3	41.8	267.6				2.5% HC -25 ug/ml	25	279	8268	1.21575	0.0486302	S/N <20
	0.25% HC -250 ug/ml	Mandys106 (GSK) 1/50	C1:13	2		608	289	623.6	23243		35	14.3	272.8	S/N <20			1.25% HC -25 ug/ml	25	284	7292	1.10918	0.0443673	S/N <20
	0.125% HC -250 ug/ml	Mandys106 (GSK) 1/50	C1:14	1		575	221	1156	29258		23.8	56.7	380				0% HC -25 ug/ml	25	276	3716	0.718708	0.0287483	S/N <20
	0.125% HC -250 ug/ml	Mandys106 (GSK) 1/50	C1:14	2		610	290	325	9854		28.5	7	383.3	S/N <20
	0% HC -250 ug/ml	Mandys106 (GSK) 1/50	C1:15	1		580	225	1362.4	44226		30.5	72.6	111.8						a	b
	0% HC -250 ug/ml	Mandys106 (GSK) 1/50	C1:15	2		615	296	428.2	14993		32.9	11	112.7	S/N <20					9158.1	-2866
	100% HC -25 ug/ml	Mandys106 (GSK) 1/50	C1:16	1		609	298	9118.9	187424		19.3	345.9	166.2
	80% HC -25 ug/ml	Mandys106 (GSK) 1/50	C1:17	1		611	297	7056.9	142635		19	347.7	139.6
	40% HC -25 ug/ml	Mandys106 (GSK) 1/50	C1:18	1		610	296	3231.5	67281		19.6	185.1	87.6
	20% HC -25 ug/ml	Mandys106 (GSK) 1/50	C1:19	1		397	48	174.8	2371		12.7	20	85.3
	20% HC -25 ug/ml	Mandys106 (GSK) 1/50	C1:19	2		569	218	241.2	7177		27.9	21	100.5
	20% HC -25 ug/ml	Mandys106 (GSK) 1/50	C1:19	3		613	298	1440.8	33268		21.7	88	87.1
	10% HC -25 ug/ml	Mandys106 (GSK) 1/50	C1:20	1		571	223	284.2	6821		22.5	16.5	58.5
	10% HC -25 ug/ml	Mandys106 (GSK) 1/50	C1:20	2		609	294	774.5	17560		21.3	44.7	49.5
	5% HC -25 ug/ml	Mandys106 (GSK) 1/50	C1:21	1		567	219	291.7	5726		18.4	17	84.8	S/N <20
	5% HC -25 ug/ml	Mandys106 (GSK) 1/50	C1:21	2		611	296	374.3	8744		21.9	21.6	74.3
	2.5% HC -25 ug/ml	Mandys106 (GSK) 1/50	C1:22	1		396	48	177.1	2136		11.3	19.3	74.1
	2.5% HC -25 ug/ml	Mandys106 (GSK) 1/50	C1:22	2		571	218	274.3	4510		15.4	19.8	66.6
	2.5% HC -25 ug/ml	Mandys106 (GSK) 1/50	C1:22	3		600	279	306.9	8268		25.3	15.9	58	S/N <20
	1.25% HC -25 ug/ml	Mandys106 (GSK) 1/50	C1:23	1		574	221	408.9	7098		16.3	35.7	48.9
	1.25% HC -25 ug/ml	Mandys106 (GSK) 1/50	C1:23	2		610	284	314.5	7292		21.8	17.2	37.5	S/N <20
	0% HC -25 ug/ml	Mandys106 (GSK) 1/50	C1:24	1		570	219	292.7	4645		14.9	23	84.5
	0% HC -25 ug/ml	Mandys106 (GSK) 1/50	C1:24	2		604	276	150	3716		23.3	7	78.6	S/N <20
	Sample	Primary	Cap	Peak	Name	Position	MW (kDa)	Height	Area	% Area	Width	S/N	Baseline				Sample	Concentration (ug/ml)	MW (kDa)	Dys Area	ug/ml CTRL02	% CTRL
n=3	Biot. Ladder	Blocking	C1:1	1	Ldr 66	440	66	3086.6	38515		11.7	2177.6	5.7				CTRL02 -25 ug/ml	25	298	224804	25.9728
	Biot. Ladder	Blocking	C1:1	2	Ldr 116	505	116	2062.2	29787		13.6	1355.5	7.9				CTRL02 -12.5 ug/ml	12.5	300	94345	11.0899
	Biot. Ladder	Blocking	C1:1	3	Ldr 200	578	200	3116.2	53332		16.1	1680.1	9.8				CTRL02 -6.25 ug/ml	6.25	298	42344	5.1576
	Biot. Ladder	Blocking	C1:1	4	Ldr 280	617	280	1714.1	60827		33.3	395.7	10.7				CTRL02 -3.13 ug/ml	3.125	299	21022	2.72517
	Biot. Ladder	Blocking	C1:1	5	Ldr 440	694	440	1061.3	40868		36.2	160.5	12				CTRL02 -1.56 ug/ml	1.5625	295	15280	2.07011
	CTRL02 -25 ug/ml	Mandys106 (GSK) 1/50	C1:2	1		622	298	11925.2	224804		17.7	715.1	86.4				CTRL02 -0.78 ug/ml	0.78125	293	8462	1.29231
	CTRL02 -12.5 ug/ml	Mandys106 (GSK) 1/50	C1:3	1		405	47	187.2	2818		14.1	19.2	32				CTRL02 -0.39 ug/ml	0.390625	283	4859	0.881276		S/N <20
	CTRL02 -12.5 ug/ml	Mandys106 (GSK) 1/50	C1:3	2		622	300	5249.4	94345		16.9	478.5	47.2				4% HC -250 ug/ml	250	301	71432	8.47599	0.033904
	CTRL02 -6.25 ug/ml	Mandys106 (GSK) 1/50	C1:4	1		621	298	1832	42344		21.7	108.8	50.1				2% HC -250 ug/ml	250	298	50761	6.11782	0.0244713
	CTRL02 -3.13 ug/ml	Mandys106 (GSK) 1/50	C1:5	1		620	299	954.5	21022		20.7	72.3	47				1% HC -250 ug/ml	250	303	19633	2.56671	0.0102668	outlier
	CTRL02 -1.56 ug/ml	Mandys106 (GSK) 1/50	C1:6	1		620	295	551.2	15280		26	30.4	59.4				0.5% HC -250 ug/ml	250	290	23814	3.04368	0.0121747	S/N <20
	CTRL02 -0.78 ug/ml	Mandys106 (GSK) 1/50	C1:7	1		618	293	326.2	8462		24.4	18.6	62.1	S/N <20			0.25% HC -250 ug/ml	250	296	24600	3.13335	0.0125334	S/N <20
	CTRL02 -0.39 ug/ml	Mandys106 (GSK) 1/50	C1:8	1		610	283	194.4	4859		23.5	8.2	69	S/N <20			0.125% HC -250 ug/ml	250	295	17719	2.34836	0.00939343	S/N <20
	4% HC -250 ug/ml	Mandys106 (GSK) 1/50	C1:9	1		587	230	1791.1	47763		25.1	90.5	165.8				0% HC -250 ug/ml	250	284	19305	2.52929	0.0101172	S/N <20
	4% HC -250 ug/ml	Mandys106 (GSK) 1/50	C1:9	2		622	301	3483.1	71432		19.3	154.6	136.2				100% HC -25 ug/ml	25	299	189626	21.9597	0.878387
	2% HC -250 ug/ml	Mandys106 (GSK) 1/50	C1:10	1		588	226	2108.5	56696		25.3	78.7	164.6				80% HC -25 ug/ml	25	299	154814	17.9883	0.719532
	2% HC -250 ug/ml	Mandys106 (GSK) 1/50	C1:10	2		622	298	2345	50761		20.3	67.8	147.3				40% HC -25 ug/ml	25	301	46005	5.57525	0.22301	outlier
	1% HC -250 ug/ml	Mandys106 (GSK) 1/50	C1:11	1		586	226	1417.4	36110		23.9	74.8	118				20% HC -25 ug/ml	25	299	26972	3.40395	0.136158
	1% HC -250 ug/ml	Mandys106 (GSK) 1/50	C1:11	2		622	303	803.1	19633		23	33.8	91.4				10% HC -25 ug/ml	25	294	18909	2.48411	0.0993646
	0.5% HC -250 ug/ml	Mandys106 (GSK) 1/50	C1:12	1		584	223	1581.5	38648		23	58.1	169.2				5% HC -25 ug/ml	25	292	11577	1.64767	0.0659069	S/N <20
	0.5% HC -250 ug/ml	Mandys106 (GSK) 1/50	C1:12	2		618	290	793.7	23814		28.2	11.8	154.9	S/N <20			2.5% HC -25 ug/ml	25	289	7694	1.2047	0.0481878	S/N <20
	0.25% HC -250 ug/ml	Mandys106 (GSK) 1/50	C1:13	1		585	224	1598.5	41210		24.2	54	101.9				1.25% HC -25 ug/ml	25	278	11233	1.60843	0.0643371	S/N <20
	0.25% HC -250 ug/ml	Mandys106 (GSK) 1/50	C1:13	2		621	296	681.2	24600		33.9	8.4	88.3	S/N <20			0% HC -25 ug/ml	25	277	6357	1.05217	0.0420868	S/N <20
	0.125% HC -250 ug/ml	Mandys106 (GSK) 1/50	C1:14	1		587	227	1657	43155		24.5	75.1	231.5
	0.125% HC -250 ug/ml	Mandys106 (GSK) 1/50	C1:14	2		617	295	631.1	17719		26.4	11.4	208.2	S/N <20					a	b
	0% HC -250 ug/ml	Mandys106 (GSK) 1/50	C1:15	1		584	223	1472.4	33009		21.1	65.8	228						8765.7	-2866
	0% HC -250 ug/ml	Mandys106 (GSK) 1/50	C1:15	2		614	284	519.5	19305		34.9	10.8	207	S/N <20
	100% HC -25 ug/ml	Mandys106 (GSK) 1/50	C1:16	1		621	299	9300.4	189626		19.2	439.1	111
	80% HC -25 ug/ml	Mandys106 (GSK) 1/50	C1:17	1		621	299	7989	154814		18.2	403.9	83.4
	40% HC -25 ug/ml	Mandys106 (GSK) 1/50	C1:18	1		585	233	332.3	9350		26.4	9.2	83.7
	40% HC -25 ug/ml	Mandys106 (GSK) 1/50	C1:18	2		623	301	2663.3	46005		16.2	148.4	72
	20% HC -25 ug/ml	Mandys106 (GSK) 1/50	C1:19	1		582	227	359.2	8906		23.3	19.9	97.4
	20% HC -25 ug/ml	Mandys106 (GSK) 1/50	C1:19	2		619	299	1051.3	26972		24.1	41	84.8
	10% HC -25 ug/ml	Mandys106 (GSK) 1/50	C1:20	1		581	224	381.5	7733		19	17.3	94.9
	10% HC -25 ug/ml	Mandys106 (GSK) 1/50	C1:20	2		616	294	749.8	18909		23.7	33	82.9
	5% HC -25 ug/ml	Mandys106 (GSK) 1/50	C1:21	1		581	223	310.8	5027		15.2	18.6	106.5
	5% HC -25 ug/ml	Mandys106 (GSK) 1/50	C1:21	2		616	292	425.1	11577		25.6	11.6	108.5	S/N <20
	2.5% HC -25 ug/ml	Mandys106 (GSK) 1/50	C1:22	1		581	224	363.4	6818		17.6	17.8	83.1
	2.5% HC -25 ug/ml	Mandys106 (GSK) 1/50	C1:22	2		617	289	281.1	7694		25.7	10.5	66.3	S/N <20
	1.25% HC -25 ug/ml	Mandys106 (GSK) 1/50	C1:23	1		403	48	305.4	3740		11.5	31.7	80.9
	1.25% HC -25 ug/ml	Mandys106 (GSK) 1/50	C1:23	2		576	217	420.6	7540		16.8	27.4	68.6
	1.25% HC -25 ug/ml	Mandys106 (GSK) 1/50	C1:23	3		606	278	378.2	11233		27.9	15.9	56.9	S/N <20
	0% HC -25 ug/ml	Mandys106 (GSK) 1/50	C1:24	1		582	223	299.5	4936		15.5	14.8	90.3
	0% HC -25 ug/ml	Mandys106 (GSK) 1/50	C1:24	2		609	277	257.4	6357		23.2	17.3	83.3	S/N <20
																	calibration lines:
																	loaded (ug/ml)	exp 1	exp 2	exp 3	mean	stdev	CV
																	25	190046	233167	224804	216006	22867.3	0.105864
																	12.5	85979	101510	94345	93944.7	7773.24	0.0827427
																	6.25	38601	46649	42344	42531.3	4027.27	0.0946895
																	3.125		21894	21022	21458	616.597	0.0287351
																	1.5625	12027	13724	15280	13677	1627.01	0.11896
																	0.78125	8035	8981	8462	8492.67	473.745	0.0557828
																	0.390625	4115	6617	4859	5197	1284.79	0.247218
																								a	b
																							exp 1	7561.5	-2866
																							exp 2	9158.1	-2866
																							exp 3	8765.7	-2866
																		% CTRL02						S/N
																	Sample	exp 1	exp 2	exp 3	mean	SEM	CV	mean
																	0.04	0.0393541	0.0334799	0.033904	0.0355793	0.00189136	0.092074	153.3
																	0.02		0.0193245	0.0244713	0.0218979	0.00210116	0.166194	55.0667
																	0.01	0.0168231	0.0140103		0.0154167	0.00114832	0.129012	32.4333
																	0.005	0.014568	0.011878	0.0121747	0.0128736	0.000851533	0.114568	16.6
																	0.0025	0.0122632	0.0114037	0.0125334	0.0120667	0.00034059	0.048888	12.6667
																	0.00125	0.00995252		0.00939343	0.00967298	0.000228248	0.0408703	7.63333
																	0	0.00871679	0.00780031	0.0101172	0.00887809	0.000673663	0.131427	10.6333
																	1	0.94486	0.831133	0.878387	0.884794	0.0329861	0.0645727	432
																	0.8	0.681262	0.635507	0.719532	0.678767	0.0242878	0.0619767	385.233
																	0.4	0.347317	0.306382		0.32685	0.0167116	0.0885588	212.6
																	0.2	0.165057	0.157823	0.136158	0.153013	0.00868228	0.0982803	66.8333
																	0.1	0.0847345	0.089215	0.0993646	0.0911047	0.00432773	0.0822774	37
																	0.05		0.0507092	0.0659069	0.058308	0.00620443	0.184304	16.6
																	0.025	0.0585704	0.0486302	0.0481878	0.0517961	0.00338954	0.113345	13
																	0.0125	0.0499636	0.0443673	0.0643371	0.0528893	0.00594751	0.194772	17.3333
																	0	0.0375481	0.0287483	0.0420868	0.0361277	0.00391542	0.187715	12.4
