# Supplementary material for: Correction: Use of capillary Western immunoassay (Wes) for quantification of dystrophin levels in skeletal muscle of healthy controls and individuals with Becker and Duchenne muscular dystrophy
Source: PLoS One. 2025 Nov 13;20(11):e0336651. doi: 10.1371/journal.pone.0336651 (PMC12614501; doi:10.1371/journal.pone.0336651)
Supplement: S3 File — (XLSX) [file pone.0336651.s003.xlsx]

## Sheet: Controls -part 1
First 13 samples
n=1														n=2
Sample	Primary	Cap	Peak	Name	Position	MW (kDa)	Height	Area	% Area	Width	S/N	Baseline		Sample	Primary	Cap	Peak	Name	Position	MW (kDa)	Height	Area	% Area	Width	S/N	Baseline
Biot. Ladder	Blocking	C1:1	1	Ldr 66	432	66	1521.7	21530		13.3	1209.4	0.2		Biot. Ladder	Blocking	C1:1	1	Ldr 66	432	66	1521.7	21530		13.3	1209.4	0.2
Biot. Ladder	Blocking	C1:1	2	Ldr 116	495	116	1379.8	23564		16	983.6	0.2		Biot. Ladder	Blocking	C1:1	2	Ldr 116	495	116	1379.8	23564		16	983.6	0.2
Biot. Ladder	Blocking	C1:1	3	Ldr 200	564	200	1968.5	35983		17.2	1223.1	0.4		Biot. Ladder	Blocking	C1:1	3	Ldr 200	564	200	1968.5	35983		17.2	1223.1	0.4
Biot. Ladder	Blocking	C1:1	4	Ldr 280	602	280	1292.5	45048		32.7	446.5	0.5		Biot. Ladder	Blocking	C1:1	4	Ldr 280	602	280	1292.5	45048		32.7	446.5	0.5
Biot. Ladder	Blocking	C1:1	5	Ldr 440	673	440	787.7	30515		36.4	188	0.9		Biot. Ladder	Blocking	C1:1	5	Ldr 440	673	440	787.7	30515		36.4	188	0.9
ref. contr02 tib	Mandys106 GSK 1/50	C1:2	2		641	295	44366.7	1193310		25.3	1360.9	191.5		ref. contr02 tib	Mandys106 GSK 1/50	C1:2	2		641	295	44366.7	1193310		25.3	1360.9	191.5
ref. contr02 tib	Mandys106 GSK 1/50	C1:3	1		640	299	22213.3	538008		22.8	766.7	167.8		ref. contr02 tib	Mandys106 GSK 1/50	C1:3	1		640	299	22213.3	538008		22.8	766.7	167.8
ref. contr02 tib	Mandys106 GSK 1/50	C1:4	1		631	294	11848.1	294235		23.3	534.3	119.9		ref. contr02 tib	Mandys106 GSK 1/50	C1:4	1		631	294	11848.1	294235		23.3	534.3	119.9
ref. contr02 tib	Mandys106 GSK 1/50	C1:5	1		633	297	6215.5	135214		20.4	222.5	90.3		ref. contr02 tib	Mandys106 GSK 1/50	C1:5	1		633	297	6215.5	135214		20.4	222.5	90.3
ref. contr02 tib	Mandys106 GSK 1/50	C1:6	1		632	300	2735	57627		19.8	142	84.6		ref. contr02 tib	Mandys106 GSK 1/50	C1:6	1		632	300	2735	57627		19.8	142	84.6
ref. contr02 tib	Mandys106 GSK 1/50	C1:7	1		631	295	1453.5	33917		21.9	62.2	61.3		ref. contr02 tib	Mandys106 GSK 1/50	C1:7	1		631	295	1453.5	33917		21.9	62.2	61.3
ref. contr02 tib	Mandys106 GSK 1/50	C1:8	1		628	291	730	16682		21.5	45.2	46.1		ref. contr02 tib	Mandys106 GSK 1/50	C1:8	1		628	291	730	16682		21.5	45.2	46.1
ref. contr02 tib	Mandys106 GSK 1/50	C1:9	1		628	289	482.2	10992		21.4	31.6	54.7		ref. contr02 tib	Mandys106 GSK 1/50	C1:9	1		628	289	482.2	10992		21.4	31.6	54.7
Ctrl1	Mandys106 GSK 1/50	C1:10	4		634	296	47177.7	1132165		22.5	1543.3	272.7		Ctrl1	Mandys106 GSK 1/50	C1:10	4		634	296	47177.7	1132165		22.5	1543.3	272.7
Ctrl2	Mandys106 GSK 1/50	C1:11	4		635	294	18632.7	459865		23.2	574.9	184.6		Ctrl2	Mandys106 GSK 1/50	C1:11	4		635	294	18632.7	459865		23.2	574.9	184.6
Ctrl3	Mandys106 GSK 1/50	C1:12	2		632	297	22879.7	535387		22	595.3	232.7		Ctrl3	Mandys106 GSK 1/50	C1:12	2		632	297	22879.7	535387		22	595.3	232.7
Ctrl4	Mandys106 GSK 1/50	C1:13	4		633	295	41084.7	1034133		23.6	995.8	235.8		Ctrl4	Mandys106 GSK 1/50	C1:13	4		633	295	41084.7	1034133		23.6	995.8	235.8
Ctrl5	Mandys106 GSK 1/50	C1:14	1		634	297	15356.3	352052		21.5	617.8	141.9		Ctrl5	Mandys106 GSK 1/50	C1:14	1		634	297	15356.3	352052		21.5	617.8	141.9
Ctrl6	Mandys106 GSK 1/50	C1:15	1		632	297	32630.1	728556		21	1295.6	163.4		Ctrl6	Mandys106 GSK 1/50	C1:15	1		632	297	32630.1	728556		21	1295.6	163.4
Ctrl7	Mandys106 GSK 1/50	C1:16	5		631	292	18509.2	464764		23.6	532.7	173.1		Ctrl7	Mandys106 GSK 1/50	C1:16	5		631	292	18509.2	464764		23.6	532.7	173.1
Ctrl8	Mandys106 GSK 1/50	C1:17	3		633	298	51413	1188897		21.7	1812.6	195.4		Ctrl8	Mandys106 GSK 1/50	C1:17	3		633	298	51413	1188897		21.7	1812.6	195.4
Ctrl9	Mandys106 GSK 1/50	C1:18	4		633	298	13592.5	318457		22	427.6	149.6		Ctrl9	Mandys106 GSK 1/50	C1:18	4		633	298	13592.5	318457		22	427.6	149.6
Ctrl10	Mandys106 GSK 1/50	C1:19	2		632	299	22178.6	480279		20.3	980.5	103.3		Ctrl10	Mandys106 GSK 1/50	C1:19	2		632	299	22178.6	480279		20.3	980.5	103.3
CtrlA	Mandys106 GSK 1/50	C1:20	1		653	295	10343.8	350922		31.9	248.5	141		CtrlA	Mandys106 GSK 1/50	C1:20	1		653	295	10343.8	350922		31.9	248.5	141
Ctrl11	Mandys106 GSK 1/50	C1:21	2		631	295	25519	599690		22.1	863.7	168.1		Ctrl11	Mandys106 GSK 1/50	C1:21	2		631	295	25519	599690		22.1	863.7	168.1
Ctrl12	Mandys106 GSK 1/50	C1:22	3		634	297	26195.3	608454		21.8	820.8	189.8		Ctrl12	Mandys106 GSK 1/50	C1:22	3		634	297	26195.3	608454		21.8	820.8	189.8
Ctrl13	Mandys106 GSK 1/50	C1:23	3		633	295	20362.2	459563		21.2	847.9	146.3		Ctrl13	Mandys106 GSK 1/50	C1:23	3		633	295	20362.2	459563		21.2	847.9	146.3
Sample	Primary	Cap	Peak	Name	Position	MW (kDa)	Height	Area	% Area	Width	S/N	Baseline		Sample	Primary	Cap	Peak	Name	Position	MW (kDa)	Height	Area	% Area	Width	S/N	Baseline
Biot. Ladder	Blocking	C1:1	1	Ldr 66	415	66	2117.3	28264		12.5	1273.7	9.3		Biot. Ladder	Blocking	C1:1	1	Ldr 66	415	66	2117.3	28264		12.5	1273.7	9.3
Biot. Ladder	Blocking	C1:1	2	Ldr 116	476	116	1830.2	28713		14.7	1003.4	19.9		Biot. Ladder	Blocking	C1:1	2	Ldr 116	476	116	1830.2	28713		14.7	1003.4	19.9
Biot. Ladder	Blocking	C1:1	3	Ldr 200	546	200	2953.8	49943		15.9	1435.9	36.2		Biot. Ladder	Blocking	C1:1	3	Ldr 200	546	200	2953.8	49943		15.9	1435.9	36.2
Biot. Ladder	Blocking	C1:1	4	Ldr 280	581	280	1758.4	56485		30.2	449.8	45.5		Biot. Ladder	Blocking	C1:1	4	Ldr 280	581	280	1758.4	56485		30.2	449.8	45.5
Biot. Ladder	Blocking	C1:1	5	Ldr 440	654	440	969.1	34356		33.3	186.5	66.4		Biot. Ladder	Blocking	C1:1	5	Ldr 440	654	440	969.1	34356		33.3	186.5	66.4
ref. contr02 tib	rMab154168 1/1000	C1:2	4		628	306	38841.1	819461		19.8	1957.5	142		ref. contr02 tib	rMab154168 1/1000	C1:2	4		628	306	38841.1	819461		19.8	1957.5	142
ref. contr02 tib	rMab154168 1/1000	C1:3	2		623	306	20330.2	383324		17.7	1098.4	101		ref. contr02 tib	rMab154168 1/1000	C1:3	2		623	306	20330.2	383324		17.7	1098.4	101
ref. contr02 tib	rMab154168 1/1000	C1:4	3		622	308	12273.5	227109		17.4	1129.3	56.9		ref. contr02 tib	rMab154168 1/1000	C1:4	3		622	308	12273.5	227109		17.4	1129.3	56.9
ref. contr02 tib	rMab154168 1/1000	C1:5	1		619	305	5276	87143		15.5	450.3	67.6		ref. contr02 tib	rMab154168 1/1000	C1:5	1		619	305	5276	87143		15.5	450.3	67.6
ref. contr02 tib	rMab154168 1/1000	C1:6	1		618	305	2590.4	45608		16.5	312.5	64.8		ref. contr02 tib	rMab154168 1/1000	C1:6	1		618	305	2590.4	45608		16.5	312.5	64.8
ref. contr02 tib	rMab154168 1/1000	C1:7	1		618	308	950.2	20106		19.9	64.6	46.6		ref. contr02 tib	rMab154168 1/1000	C1:7	1		618	308	950.2	20106		19.9	64.6	46.6
ref. contr02 tib	rMab154168 1/1000	C1:8	1		613	304	426.7	9500		20.9	43.2	45.6		ref. contr02 tib	rMab154168 1/1000	C1:8	1		613	304	426.7	9500		20.9	43.2	45.6
ref. contr02 tib	rMab154168 1/1000	C1:9	1		620	305	341.8	5057		13.9	45.3	40.3		ref. contr02 tib	rMab154168 1/1000	C1:9	1		620	305	341.8	5057		13.9	45.3	40.3
Ctrl1	rMab154168 1/1000	C1:10	5		621	307	37049.3	770297		19.5	1111.1	599		Ctrl1	rMab154168 1/1000	C1:10	5		621	307	37049.3	770297		19.5	1111.1	599
Ctrl2	rMab154168 1/1000	C1:11	4		622	307	15539.3	341012		20.6	460	130		Ctrl2	rMab154168 1/1000	C1:11	4		622	307	15539.3	341012		20.6	460	130
Ctrl3	rMab154168 1/1000	C1:12	3		624	308	21123.5	433299		19.3	965.1	197.6		Ctrl3	rMab154168 1/1000	C1:12	3		624	308	21123.5	433299		19.3	965.1	197.6
Ctrl4	rMab154168 1/1000	C1:13	4		624	307	27555.1	569118		19.4	1058.9	190		Ctrl4	rMab154168 1/1000	C1:13	4		624	307	27555.1	569118		19.4	1058.9	190
Ctrl5	rMab154168 1/1000	C1:14	4		625	309	13831.7	242616		16.5	949.8	165.4		Ctrl5	rMab154168 1/1000	C1:14	4		625	309	13831.7	242616		16.5	949.8	165.4
Ctrl6	rMab154168 1/1000	C1:15	4		624	305	28240.7	542124		18	1363.6	248.6		Ctrl6	rMab154168 1/1000	C1:15	4		624	305	28240.7	542124		18	1363.6	248.6
Ctrl7	rMab154168 1/1000	C1:16	4		624	304	8505.2	161959		17.9	396.3	129.4		Ctrl7	rMab154168 1/1000	C1:16	4		624	304	8505.2	161959		17.9	396.3	129.4
Ctrl8	rMab154168 1/1000	C1:17	4		624	305	42610.8	856040		18.9	1818	244.1		Ctrl8	rMab154168 1/1000	C1:17	4		624	305	42610.8	856040		18.9	1818	244.1
Ctrl9	rMab154168 1/1000	C1:18	5		623	308	8764.7	170581		18.3	503	170.4		Ctrl9	rMab154168 1/1000	C1:18	5		623	308	8764.7	170581		18.3	503	170.4
Ctrl10	rMab154168 1/1000	C1:19	2		624	308	21126.3	409943		18.2	1307.4	184.8		Ctrl10	rMab154168 1/1000	C1:19	2		624	308	21126.3	409943		18.2	1307.4	184.8
CtrlA	rMab154168 1/1000	C1:20	2		645	303	8165.7	230904		26.6	276.3	145.4		CtrlA	rMab154168 1/1000	C1:20	2		645	303	8165.7	230904		26.6	276.3	145.4
Ctrl11	rMab154168 1/1000	C1:21	4		625	304	24834.9	510946		19.3	1033.3	119.8		Ctrl11	rMab154168 1/1000	C1:21	4		625	304	24834.9	510946		19.3	1033.3	119.8
Ctrl12	rMab154168 1/1000	C1:22	5		624	305	23699.7	444284		17.6	1164.3	137.3		Ctrl12	rMab154168 1/1000	C1:22	5		624	305	23699.7	444284		17.6	1164.3	137.3
Ctrl13	rMab154168 1/1000	C1:23	4		624	305	16857.7	340703		19	756.9	76		Ctrl13	rMab154168 1/1000	C1:23	4		624	305	16857.7	340703		19	756.9	76
Sample	Primary	Cap	Peak	Name	Position	MW (kDa)	Height	Area	% Area	Width	S/N	Baseline		Sample	Primary	Cap	Peak	Name	Position	MW (kDa)	Height	Area	% Area	Width	S/N	Baseline
Biot. Ladder	Blocking	C1:1	1	Ldr 66	436	66	1617.3	18880		11	775.9	25.7		Biot. Ladder	Blocking	C1:1	1	Ldr 66	436	66	1617.3	18880		11	775.9	25.7
Biot. Ladder	Blocking	C1:1	2	Ldr 116	495	116	1611.6	20611		12	741	37.2		Biot. Ladder	Blocking	C1:1	2	Ldr 116	495	116	1611.6	20611		12	741	37.2
Biot. Ladder	Blocking	C1:1	3	Ldr 200	563	200	1498.7	26697		16.7	518.9	49.7		Biot. Ladder	Blocking	C1:1	3	Ldr 200	563	200	1498.7	26697		16.7	518.9	49.7
Biot. Ladder	Blocking	C1:1	4	Ldr 280	600	280	1516.3	38839		24.1	416.7	56.2		Biot. Ladder	Blocking	C1:1	4	Ldr 280	600	280	1516.3	38839		24.1	416.7	56.2
Biot. Ladder	Blocking	C1:1	5	Ldr 440	669	440	836	28466		32	133.5	68.5		Biot. Ladder	Blocking	C1:1	5	Ldr 440	669	440	836	28466		32	133.5	68.5
ref. contr02 tib	a-Actinin rMab681671/100	C1:2	2		504	107	158213	2095156		12.4	15329.1	41.8		ref. contr02 tib	a-Actinin rMab681671/100	C1:2	2		504	107	158213	2095156		12.4	15329.1	41.8
ref. contr02 tib	a-Actinin rMab681671/100	C1:3	1		505	107	86423	1093536		11.9	11180.2	44.8		ref. contr02 tib	a-Actinin rMab681671/100	C1:3	1		505	107	86423	1093536		11.9	11180.2	44.8
ref. contr02 tib	a-Actinin rMab681671/100	C1:4	1		504	108	58777.5	712251		11.4	9834.9	38.7		ref. contr02 tib	a-Actinin rMab681671/100	C1:4	1		504	108	58777.5	712251		11.4	9834.9	38.7
ref. contr02 tib	a-Actinin rMab681671/100	C1:5	1		506	108	23726	278355		11	3618.4	40.6		ref. contr02 tib	a-Actinin rMab681671/100	C1:5	1		506	108	23726	278355		11	3618.4	40.6
ref. contr02 tib	a-Actinin rMab681671/100	C1:6	1		506	108	10848.4	123533		10.7	2230.7	29		ref. contr02 tib	a-Actinin rMab681671/100	C1:6	1		506	108	10848.4	123533		10.7	2230.7	29
ref. contr02 tib	a-Actinin rMab681671/100	C1:7	1		506	108	6598.9	74055		10.5	1237.1	32.1		ref. contr02 tib	a-Actinin rMab681671/100	C1:7	1		506	108	6598.9	74055		10.5	1237.1	32.1
ref. contr02 tib	a-Actinin rMab681671/100	C1:8	1		504	107	6111.6	61837		9.5	1142.1	30		ref. contr02 tib	a-Actinin rMab681671/100	C1:8	1		504	107	6111.6	61837		9.5	1142.1	30
ref. contr02 tib	a-Actinin rMab681671/100	C1:9	1		505	107	643.5	7821		11.4	135.6	33.9		ref. contr02 tib	a-Actinin rMab681671/100	C1:9	1		505	107	643.5	7821		11.4	135.6	33.9
Ctrl1	a-Actinin rMab681671/100	C1:10	1		504	107	189495	2462413		12.2	15982.5	127		Ctrl1	a-Actinin rMab681671/100	C1:10	1		504	107	189495	2462413		12.2	15982.5	127
Ctrl2	a-Actinin rMab681671/100	C1:11	2		504	108	72325.2	854725		11.1	8104.9	56.4		Ctrl2	a-Actinin rMab681671/100	C1:11	2		504	108	72325.2	854725		11.1	8104.9	56.4
Ctrl3	a-Actinin rMab681671/100	C1:12	1		505	108	89385.5	1056892		11.1	8479.4	65.1		Ctrl3	a-Actinin rMab681671/100	C1:12	1		505	108	89385.5	1056892		11.1	8479.4	65.1
Ctrl4	a-Actinin rMab681671/100	C1:13	1		506	107	164632	2053402		11.7	14851.1	127.1		Ctrl4	a-Actinin rMab681671/100	C1:13	1		506	107	164632	2053402		11.7	14851.1	127.1
Ctrl5	a-Actinin rMab681671/100	C1:14	1		509	109	43746	510867		11	5305.2	64.1		Ctrl5	a-Actinin rMab681671/100	C1:14	1		509	109	43746	510867		11	5305.2	64.1
Ctrl6	a-Actinin rMab681671/100	C1:15	1		508	108	94876.1	1184777		11.7	12106.1	55.5		Ctrl6	a-Actinin rMab681671/100	C1:15	1		508	108	94876.1	1184777		11.7	12106.1	55.5
Ctrl7	a-Actinin rMab681671/100	C1:16	1		506	108	104122	1146119		10.3	10039.9	98.1		Ctrl7	a-Actinin rMab681671/100	C1:16	1		506	108	104122	1146119		10.3	10039.9	98.1
Ctrl8	a-Actinin rMab681671/100	C1:17	2		506	107	135504	1597051		11.1	12881.1	169.8		Ctrl8	a-Actinin rMab681671/100	C1:17	2		506	107	135504	1597051		11.1	12881.1	169.8
Ctrl9	a-Actinin rMab681671/100	C1:18	1		508	108	44397.4	533499		11.3	3482.8	115.8		Ctrl9	a-Actinin rMab681671/100	C1:18	1		508	108	44397.4	533499		11.3	3482.8	115.8
Ctrl10	a-Actinin rMab681671/100	C1:19	1		507	107	105996	1311144		11.6	5804.7	211.9		Ctrl10	a-Actinin rMab681671/100	C1:19	1		507	107	105996	1311144		11.6	5804.7	211.9
CTRLA	a-Actinin rMab681671/100	C1:20	1		508	108	61610.9	796394		12.1	5188.7	98.3		CtrlA	a-Actinin rMab681671/100	C1:20	1		508	108	61610.9	796394		12.1	5188.7	98.3
Ctrl12	a-Actinin rMab681671/100	C1:21	2		509	108	93050	1190078		12	7380.6	143.6		Ctrl11	a-Actinin rMab681671/100	C1:21	2		509	108	93050	1190078		12	7380.6	143.6
Ctrl13	a-Actinin rMab681671/100	C1:22	3		509	107	110985	1396192		11.8	10633.2	94		Ctrl12	a-Actinin rMab681671/100	C1:22	3		509	107	110985	1396192		11.8	10633.2	94
Ctrl14	a-Actinin rMab681671/100	C1:23	2		509	107	79265.5	966160		11.5	8721.2	105.3		Ctrl13	a-Actinin rMab681671/100	C1:23	2		509	107	79265.5	966160		11.5	8721.2	105.3
Calibration lines 2 exp:
				Exp 1			Exp 2
				Chemiluminiscense(AUC)			Chemiluminiscense(AUC)
		Conc dys	Conc act	Mandys106	rMab154168	a-Actinin	Mandys106	rMab154168	a-Actinin
	Ref contr. 02 tib	100	4	1193310	819461	2095156	1291123	968575	2065663
		50	2	538008	383324	1093536	629995	452421	1016629
		25	1	294235	227109	712251	307507	245128	680147
		12.5	0.5	135214	87143	278355	125234	108710	326028
		6.25	0.25	57627	45608	123533	61139	34224	106891
		3.125	0.125	33917	20106	74055	32700	21012	67188
		1.5625	0.0625	16682	9500	61837	18991	7376	24651
		0.78125	0.03125	10992	5057	7821	ND	5193	10853
										1132165
	calibration lines:									459865
		Mandys106		ab154168		a-actinin				535387
		a	b	a	b	a	b			1034133
	exp 1	11881	-13286	8235.5	-7854	526707	28650			352052
	exp 2	12977	-13286	9661.7	-7854	513234	28650			728556
										464764
		Mandys106		ab154168		a-actinin				1188897
		a	b	a	b	a	b			318457
	exp 1	11865.3	-12217.8	8187.77	-4644.32	521425	42844.9			480279
	exp 2	13033.7	-17097.8	9753.05	-13989.2	512052	31826.1			350922
										599690
										608454
										459563
n=1					Chemiluminiscense(AUC)			Mandys106	rMab154168	a-Actinin	Mandys106	rMab154168	a-Actinin	Mandys106	rMab154168
			Con (dys)	Conc (act)	Mandys106	rMab154168	a-Actinin	ug of control	ug of control	ug of control	% of control	% of control	% ofcontrol	/ a-actinin	/ a-actinin
	Ref contr. 02 tib	100	100	4	1193310	819461	2095156	101.601	100.651	3.93597	1.01601	1.00651	0.983992
		50	50	2	538008	383324	1093536	46.3727	47.3839	2.01504	0.927455	0.947677	1.00752
		25	25	1	294235	227109	712251	25.8277	28.3048	1.2838	1.03311	1.13219	1.2838
		12.5	12.5	0.5	135214	87143	278355	12.4255	11.2103	0.451667	0.994038	0.896823	0.903333
		6.25	6.25	0.25	57627	45608	123533	5.88648	6.13748	0.154745	0.941837	0.981997	0.618982
		3.125	3.125	0.125	33917	20106	74055	3.88821	3.02284	0.0598554	1.24423	0.967308	0.478843
		1.5625	1.5625	0.0625	16682	9500	61837	2.43566	1.72749	0.0364234	1.55882	1.1056	0.582775
		0.78125	0.78125	0.03125	10992	5057	7821	1.95611	1.18485	-0.0671697	2.50382	1.51661	-2.14943
1	Quadriceps	Ctrl1	25	1	1132165	770297	2462413	96.448	94.6462	4.6403	3.85792	3.78585	4.6403	0.831394	0.815862
2		Ctrl2	25	1	459865	341012	854725	39.7869	42.2162	1.55704	1.59148	1.68865	1.55704	1.02211	1.08452
3		Ctrl3	25	1	535387	433299	1056892	46.1518	53.4875	1.94476	1.84607	2.1395	1.94476	0.949254	1.10013
4		Ctrl4	25	1	1034133	569118	2053402	88.1859	70.0755	3.85589	3.52744	2.80302	3.85589	0.914817	0.726945
5		Ctrl5	25	1	352052	242616	510867	30.7005	30.1987	0.897583	1.22802	1.20795	0.897583	1.36814	1.34578
6		Ctrl6	25	1	728556	542124	1184777	62.432	66.7786	2.19002	2.49728	2.67115	2.19002	1.1403	1.21969
7		Ctrl7	25	1	464764	161959	1146119	40.1998	20.3478	2.11588	1.60799	0.813913	2.11588	0.759962	0.384668
8		Ctrl8	25	1	1188897	856040	1597051	101.229	105.118	2.98069	4.04917	4.20473	2.98069	1.35847	1.41066
9		Ctrl9	25	1	318457	170581	533499	27.8691	21.4009	0.940987	1.11476	0.856034	0.940987	1.18467	0.909719
10	Tibialis	Ctrl10	25	1	480279	409943	1311144	41.5074	50.6349	2.43237	1.66029	2.0254	2.43237	0.682582	0.832684
11		Ctrl11	25	1	599690	510946	1190078	51.5713	62.9708	2.20019	2.06285	2.51883	2.20019	0.937579	1.14482
12		Ctrl12	25	1	608454	444284	1396192	52.3099	54.8291	2.59548	2.0924	2.19316	2.59548	0.806169	0.844994
13		Ctrl13	25	1	459563	340703	966160	39.7614	42.1784	1.77075	1.59046	1.68714	1.77075	0.898181	0.952779
			Mandys106		ab154168		a-actinin
			a	b	a	b	a	b
			11865.3	-12217.8	8187.77	-4644.32	521425	42844.9
n=2					Chemiluminiscense(AUC)			Mandys106	rMab154168	a-Actinin	Mandys106	rMab154168	a-Actinin	Mandys106	rMab154168
			Con (dys)	Conc (act)	Mandys106	rMab154168	a-Actinin	ug of control	ug of control	ug of control	% of control	% of control	% ofcontrol	/ a-actinin	/ a-actinin
	Ref contr. 02 tib	100	100	4	1291123	968575	2065663	100.372	100.744	3.97193	1.00372	1.00744	0.992983
		50	50	2	629995	452421	1016629	49.6477	47.822	1.92325	0.992954	0.95644	0.961624
		25	25	1	307507	245128	680147	24.9051	26.5678	1.26612	0.996202	1.06271	1.26612
		12.5	12.5	0.5	125234	108710	326028	10.9203	12.5806	0.574554	0.873624	1.00645	1.14911
		6.25	6.25	0.25	61139	34224	106891	6.00266	4.9434	0.146596	0.960425	0.790944	0.586385
		3.125	3.125	0.125	32700	21012	67188	3.8207	3.58874	0.0690591	1.22262	1.1484	0.552473
		1.5625	1.5625	0.0625	18991	7376	24651	2.76888	2.19062	-0.0140125	1.77209	1.40199	-0.224199
		0.78125	0.78125	0.03125	ND	5193	10853	ND	1.96679	-0.0409589	ND	2.51749	-1.31069
1	Quadriceps	Ctrl1	25	1	1042149	809324	2071644	81.2699	84.416	3.98361	3.2508	3.37664	3.98361	0.816042	0.847632
2		Ctrl2	25	1	374293	302895	663841	30.0292	32.4908	1.23428	1.20117	1.29963	1.23428	0.973173	1.05295
3		Ctrl3	25	1	501488	425132	785301	39.7881	45.024	1.47148	1.59152	1.80096	1.47148	1.08158	1.22391
4		Ctrl4	25	1	540241	376524	1423075	42.7614	40.0401	2.71701	1.71046	1.6016	2.71701	0.629537	0.589474
5		Ctrl5	25	1	398626	338138	496788	31.8961	36.1043	0.908036	1.27584	1.44417	0.908036	1.40506	1.59044
6		Ctrl6	25	1	613964	545109	1074939	48.4177	57.3255	2.03712	1.93671	2.29302	2.03712	0.950708	1.12562
7		Ctrl7	25	1	314471	135239	991570	25.4394	15.3007	1.87431	1.01757	0.612027	1.87431	0.542906	0.326535
8		Ctrl8	25	1	586869	605693	1131442	46.3389	63.5373	2.14747	1.85356	2.54149	2.14747	0.863135	1.18348
9		Ctrl9	25	1	383625	181201	594500	30.7451	20.0133	1.09886	1.22981	0.80053	1.09886	1.11916	0.728509
10	Tibialis	Ctrl10	25	1	396054	345277	984591	31.6988	36.8363	1.86068	1.26795	1.47345	1.86068	0.681445	0.791889
11		Ctrl11	25	1	557516	411913	1054940	44.0868	43.6686	1.99807	1.76347	1.74675	1.99807	0.88259	0.874218
12		Ctrl12	25	1	381536	315316	799157	30.5849	33.7643	1.49854	1.22339	1.35057	1.49854	0.816391	0.901259
13		Ctrl13	25	1	323876	361301	843321	26.1609	38.4793	1.58479	1.04644	1.53917	1.58479	0.660301	0.971215
			Mandys106		ab154168		a-actinin
			a	b	a	b	a	b
			13033.7	-17097.8	9753.05	-13989.2	512052	31826.1

## Sheet: Controls -part 2
18 more samples
n=1														n=2
Sample	Primary	Cap	Peak	Name	Position	MW (kDa)	Height	Area	% Area	Width	S/N	Baseline		Sample	Primary	Cap	Peak	Name	Position	MW (kDa)	Height	Area	% Area	Width	S/N	Baseline
Biot. Ladder	Blocking	C1:1	1	Ldr 66	449	66	2822.6	35648		11.9	6365.2	0.5		Biot. Ladder	Blocking	C1:1	1	Ldr 66	448	66	2374.7	29452		11.7	6734.4	0.4
Biot. Ladder	Blocking	C1:1	2	Ldr 116	514	116	2095.9	32459		14.5	4193.5	0.6		Biot. Ladder	Blocking	C1:1	2	Ldr 116	512	116	2291.2	33613		13.8	5998.5	0.4
Biot. Ladder	Blocking	C1:1	3	Ldr 200	585	200	2731.6	48767		16.8	4676.9	0.7		Biot. Ladder	Blocking	C1:1	3	Ldr 200	582	200	2796.2	47956		16.1	6185.3	0.4
Biot. Ladder	Blocking	C1:1	4	Ldr 280	626	280	1622.5	57822		33.5	1183.5	0.7		Biot. Ladder	Blocking	C1:1	4	Ldr 280	621	280	1473.6	51294		32.7	1579.8	0.4
Biot. Ladder	Blocking	C1:1	5	Ldr 440	700	440	1028.8	39627		36.2	561	0.9		Biot. Ladder	Blocking	C1:1	5	Ldr 440	690	440	1056.1	38982		34.7	743	0.4
ref. contr02 tib	Mandys106 GSK 1/50	C1:2	2		646	296	50961	1273057		23.5	1995.4	174.2		ref. contr02 tib	Mandys106 GSK 1/50	C1:2	3		630	296	46352.4	1132596		23	1950.5	159.9
ref. contr02 tib	Mandys106 GSK 1/50	C1:3	2		641	296	27687.6	622707		21.1	1311.4	217.1		ref. contr02 tib	Mandys106 GSK 1/50	C1:3	2		625	300	24851.6	559246		21.1	1073.5	120.5
ref. contr02 tib	Mandys106 GSK 1/50	C1:4	2		639	298	13883	293055		19.8	619.4	156.2		ref. contr02 tib	Mandys106 GSK 1/50	C1:4	1		620	299	14805.1	317500		20.1	635.3	111.6
ref. contr02 tib	Mandys106 GSK 1/50	C1:5	1		638	297	5796.2	115643		18.7	307.6	71.9		ref. contr02 tib	Mandys106 GSK 1/50	C1:5	1		615	297	6294.8	121914		18.2	388.9	114.2
ref. contr02 tib	Mandys106 GSK 1/50	C1:6	1		637	297	2249.8	49017		20.5	169.6	81		ref. contr02 tib	Mandys106 GSK 1/50	C1:6	1		616	297	2766	48202		16.4	266.5	100.8
ref. contr02 tib	Mandys106 GSK 1/50	C1:7	1		638	298	1357.3	27755		19.2	98.2	54.2		ref. contr02 tib	Mandys106 GSK 1/50	C1:7	1		614	294	1360.1	27224		18.8	78.5	126
CTRL14	Mandys106 GSK 1/50	C1:8	1		637	301	33332.6	647750		18.3	1675	195.8		CTRL14	Mandys106 GSK 1/50	C1:8	1		621	302	37994.3	656759		16.2	2553.1	124.7
CTRL15	Mandys106 GSK 1/50	C1:9	1		639	300	30441.1	693140		21.4	1314.8	138.3		CTRL15	Mandys106 GSK 1/50	C1:9	1		616	301	29344.1	586470		18.8	1705.4	226.8
CTRL16	Mandys106 GSK 1/50	C1:10	2		639	302	43583.8	907179		19.6	1897.8	178.7		CTRL16	Mandys106 GSK 1/50	C1:10	1		616	301	44204.8	889486		18.9	2158.3	113.6
CTRL17	Mandys106 GSK 1/50	C1:11	1		637	303	5205.4	101371		18.3	413.1	75.2		CTRL17	Mandys106 GSK 1/50	C1:11	1		621	306	5113.6	92406		17	355	118.8
CTRL18	Mandys106 GSK 1/50	C1:12	1		639	300	9364.2	178893		17.9	613.2	139.3		CTRL18	Mandys106 GSK 1/50	C1:12	1		620	299	8640.6	192904		21	442.5	76.6
CTRL19	Mandys106 GSK 1/50	C1:13	2		639	301	16854.2	328099		18.3	1062.9	191.7		CTRL19	Mandys106 GSK 1/50	C1:13	2		619	302	16678.2	342002		19.3	931	141.7
CTRL20	Mandys106 GSK 1/50	C1:14	1		638	299	13097.5	265493		19	810.3	144.9		CTRL20	Mandys106 GSK 1/50	C1:14	1		619	300	12369.3	260280		19.8	571	190.5
CTRL21	Mandys106 GSK 1/50	C1:15	1		633	295	22056.2	522959		22.3	701.9	176.1		CTRL21	Mandys106 GSK 1/50	C1:15	1		618	297	20103.7	446694		20.9	816.4	109.1
CTRL22	Mandys106 GSK 1/50	C1:16	1		639	298	28154.8	611974		20.4	1126.1	167.3		CTRL22	Mandys106 GSK 1/50	C1:16	3		618	301	26845	529076		18.5	1657.7	82.1
CTRL23	Mandys106 GSK 1/50	C1:17	3		640	301	27618.8	590823		20.1	1514.6	161.3		CTRL23	Mandys106 GSK 1/50	C1:17	2		618	300	24716.4	521772		19.8	1474.7	101.2
CTRL24	Mandys106 GSK 1/50	C1:18	1		638	300	8878.5	167702		17.7	486	115.5		CTRL24	Mandys106 GSK 1/50	C1:18	1		618	300	8108.8	162042		18.8	485.3	161.4
CTRL25	Mandys106 GSK 1/50	C1:19	2		634	293	12727.5	361923		26.7	855.2	127.2		CTRL25	Mandys106 GSK 1/50	C1:19	2		617	294	10667.8	320753		28.2	559.4	233.7
CTRL26	Mandys106 GSK 1/50	C1:20	2		639	302	41626.8	809892		18.3	2383	143.4		CTRL26	Mandys106 GSK 1/50	C1:20	1		620	301	40698.4	770020		17.8	1878.3	159.5
CTRL27	Mandys106 GSK 1/50	C1:21	1		640	298	22084.2	495074		21.1	899.5	189.3		CTRL27	Mandys106 GSK 1/50	C1:21	1		619	300	23975.6	505834		19.8	1148.4	214.1
CTRL28	Mandys106 GSK 1/50	C1:22	2		639	302	30509.1	601992		18.5	1648.9	132.4		CTRL28	Mandys106 GSK 1/50	C1:22	2		620	300	26980.4	570229		19.9	1577	110.2
CTRL29	Mandys106 GSK 1/50	C1:23	2		636	297	21922	448183		19.2	1358.6	93.4		CTRL29	Mandys106 GSK 1/50	C1:23	1		619	299	22314.3	475365		20	1059.2	80.4
CTRL30	Mandys106 GSK 1/50	C1:24	1		638	297	35460.2	800120		21.2	1701.7	172.4		CTRL30	Mandys106 GSK 1/50	C1:24	2		618	300	38001.1	779517		19.3	1946.3	156.3
CTRL31	Mandys106 GSK 1/50	C1:25	2		639	297	20477.2	428219		19.6	1575.3	89.1		CTRL31	Mandys106 GSK 1/50	C1:25	1		617	297	20089	428281		20	647.5	237.1
Sample	Primary	Cap	Peak	Name	Position	MW (kDa)	Height	Area	% Area	Width	S/N	Baseline
Biot. Ladder	Blocking	C1:1	1	Ldr 66	429	66	3501.2	44786		12	1146.5	6.1		Sample	Primary	Cap	Peak	Name	Position	MW (kDa)	Height	Area	% Area	Width	S/N	Baseline
Biot. Ladder	Blocking	C1:1	2	Ldr 116	493	116	2583.3	37501		13.6	795.3	9		Biot. Ladder	Blocking	C1:1	1	Ldr 66	418	66	2595.6	34363		12.4	1691.7	1.2
Biot. Ladder	Blocking	C1:1	3	Ldr 200	566	200	3774	65506		16.3	937.1	12.5		Biot. Ladder	Blocking	C1:1	2	Ldr 116	481	116	2732	39729		13.7	1715.9	1.2
Biot. Ladder	Blocking	C1:1	4	Ldr 280	605	280	2005.4	69548		32.6	258.4	14.4		Biot. Ladder	Blocking	C1:1	3	Ldr 200	554	200	3948.4	67540		16.1	2021.1	1.3
Biot. Ladder	Blocking	C1:1	5	Ldr 440	680	440	1237.7	46498		35.3	91.2	18		Biot. Ladder	Blocking	C1:1	4	Ldr 280	595	280	1900.8	66408		32.8	449.6	1.3
ref. contr02 tib	rMab154168 1/1000	C1:2	4		625	302	41948.4	873269		19.6	2559.4	109.8		Biot. Ladder	Blocking	C1:1	5	Ldr 440	667	440	1290.3	48644		35.4	189.7	1.3
ref. contr02 tib	rMab154168 1/1000	C1:3	3		615	302	22557.5	452436		18.8	1640.2	87.8		ref. contr02 tib	rMab154168 1/1000	C1:2	5		607	305	39418	771355		18.4	3946.7	67.5
ref. contr02 tib	rMab154168 1/1000	C1:4	3		609	301	12421.6	228465		17.3	1024.2	60.6		ref. contr02 tib	rMab154168 1/1000	C1:3	4		604	306	22619.7	406552		16.9	2033	81.3
ref. contr02 tib	rMab154168 1/1000	C1:5	1		607	299	5088.5	90969		16.8	553.2	43.4		ref. contr02 tib	rMab154168 1/1000	C1:4	3		600	306	11011.3	178477		15.2	1853.4	45.8
ref. contr02 tib	rMab154168 1/1000	C1:6	3		606	301	1625	32677		18.9	283.2	38.4		ref. contr02 tib	rMab154168 1/1000	C1:5	1		599	306	5509.4	88119		15	783.5	36.5
ref. contr02 tib	rMab154168 1/1000	C1:7	1		605	297	1083.1	19875		17.2	211.4	28.9		ref. contr02 tib	rMab154168 1/1000	C1:6	2		597	306	1641.2	29158		16.7	430.5	30.8
CTRL14	rMab154168 1/1000	C1:8	5		607	301	38033.8	651096		16.1	2931.9	110.1		ref. contr02 tib	rMab154168 1/1000	C1:7	1		599	308	828.3	14359		16.3	136.7	28.7
CTRL15	rMab154168 1/1000	C1:9	6		610	303	38233.1	640466		15.7	3314.6	88.8		CTRL14	rMab154168 1/1000	C1:8	3		600	308	39717.9	648806		15.3	3980.4	52.5
CTRL16	rMab154168 1/1000	C1:10	5		608	300	43572.1	776742		16.7	3234.8	102		CTRL15	rMab154168 1/1000	C1:9	2		601	310	31158.1	508946		15.3	4539.4	83.9
CTRL17	rMab154168 1/1000	C1:12	3		611	302	10189.6	165127		15.2	1650.8	40.8		CTRL16	rMab154168 1/1000	C1:10	1		602	309	37527.6	670462		16.8	2385.1	55.8
CTRL18	rMab154168 1/1000	C1:13	6		610	301	18031.8	343760		17.9	1562.8	46.2		CTRL17	rMab154168 1/1000	C1:11	1		596	315	4256.5	63151		13.9	939.7	56.2
CTRL19	rMab154168 1/1000	C1:14	1		611	301	13867.6	246580		16.7	1062.3	168.7		CTRL18	rMab154168 1/1000	C1:12	2		600	309	7909	126656		15	1328.3	37.4
CTRL20	rMab154168 1/1000	C1:15	4		618	303	22996.8	367295		15	1904.2	139		CTRL19	rMab154168 1/1000	C1:13	3		604	310	17723.6	300786		15.9	2135.3	82.4
CTRL21	rMab154168 1/1000	C1:16	2		614	303	27103.1	464948		16.1	1715.9	177.8		CTRL20	rMab154168 1/1000	C1:14	4		602	305	12669.6	214314		15.9	1221.7	61.1
CTRL22	rMab154168 1/1000	C1:17	2		615	303	24418.6	444408		17.1	1429.8	218.3		CTRL21	rMab154168 1/1000	C1:15	4		603	307	19305.9	327998		16	1809.9	70.6
CTRL23	rMab154168 1/1000	C1:18	1		615	298	8615.7	157900		17.2	622.2	207.9		CTRL22	rMab154168 1/1000	C1:16	4		603	309	24107.8	400555		15.6	2599.7	40.1
CTRL24	rMab154168 1/1000	C1:19	2		613	299	13746.6	256722		17.5	761.5	49.4		CTRL23	rMab154168 1/1000	C1:17	3		604	309	22405.1	379504		15.9	2144.6	87.7
CTRL25	rMab154168 1/1000	C1:20	3		615	302	41695.5	706220		15.9	2317.5	93.8		CTRL24	rMab154168 1/1000	C1:18	2		606	307	7637.5	130555		16.1	885	53.6
CTRL26	rMab154168 1/1000	C1:21	1		518	151	821.7	20506		23.4	26.8	131.5		CTRL25	rMab154168 1/1000	C1:19	4		603	308	10820.5	177927		15.4	1247.2	54.3
CTRL27	rMab154168 1/1000	C1:21	3		613	301	21647.4	401374		17.4	1050.9	106.4		CTRL26	rMab154168 1/1000	C1:20	4		604	308	34577.6	553900		15	4021.6	35.4
CTRL28	rMab154168 1/1000	C1:22	5		614	302	32551.9	549542		15.9	2607	77.5		CTRL27	rMab154168 1/1000	C1:21	2		595	307	23249.7	291866		11.8	3579	106.1
CTRL29	rMab154168 1/1000	C1:23	1		614	304	21392.9	379813		16.7	1365	78.4		CTRL28	rMab154168 1/1000	C1:22	2		603	306	21326.6	328266		14.5	2274.9	63
CTRL30	rMab154168 1/1000	C1:24	8		615	301	39075.9	677186		16.3	3237.1	117.9		CTRL29	rMab154168 1/1000	C1:23	1		591	208	2344.6	61552		24.7	389.8	34.4
CTRL31	rMab154168 1/1000	C1:25	4		616	300	14812.8	257786		16.3	1342.2	94.7		CTRL30	rMab154168 1/1000	C1:24	2		605	307	32883.8	548905		15.7	3360.7	42.8
														CTRL31	rMab154168 1/1000	C1:25	2		606	310	17071.2	286690		15.8	2651.5	112.1
Sample	Primary	Cap	Peak	Name	Position	MW (kDa)	Height	Area	% Area	Width	S/N	Baseline
Biot. Ladder	Blocking	C1:1	1	Ldr 66	474	66	1560.6	20465		12.3	821	18.3
Biot. Ladder	Blocking	C1:1	2	Ldr 116	536	116	1231.2	20964		16	506.7	21.1
Biot. Ladder	Blocking	C1:1	3	Ldr 200	606	200	2417.9	50433		19.6	778.6	23
Biot. Ladder	Blocking	C1:1	4	Ldr 280	644	280	1391.4	51432		34.7	192.9	23.6
Biot. Ladder	Blocking	C1:1	5	Ldr 440	705	440	967	39021		37.9	123.1	24.2
ref. contr02 tib	a-Actinin rMab681671/100	C1:2	2		483	105	129985	1677741		12.1	17108.8	15.2
ref. contr02 tib	a-Actinin rMab681671/100	C1:3	2		484	105	87413.4	1064700		11.4	13602.6	46.7
ref. contr02 tib	a-Actinin rMab681671/100	C1:4	1		483	105	41912.9	511228		11.5	10434.3	30
ref. contr02 tib	a-Actinin rMab681671/100	C1:5	1		484	105	17691.9	211872		11.3	4428.5	30.1
ref. contr02 tib	a-Actinin rMab681671/100	C1:6	1		484	106	2776.9	27924		9.4	878.6	34.9
ref. contr02 tib	a-Actinin rMab681671/100	C1:7	1		483	105	3369.1	38190		10.6	1077.8	33.2
CTRL14	a-Actinin rMab681671/100	C1:8	1		483	105	85934.8	1076024		11.8	12165.4	70.7
CTRL15	a-Actinin rMab681671/100	C1:9	1		490	106	62488.4	1162390		17.5	6332.6	102
CTRL16	a-Actinin rMab681671/100	C1:10	2		484	106	87213.5	1078633		11.6	18000.9	62.2
CTRL17	a-Actinin rMab681671/100	C1:11	1		485	105	31804.6	382421		11.3	4409.4	63.6
CTRL18	a-Actinin rMab681671/100	C1:12	1		485	106	33161	390517		11.1	4681.5	56.2		Sample	Primary	Cap	Peak	Name	Position	MW (kDa)	Height	Area	% Area	Width	S/N	Baseline
CTRL19	a-Actinin rMab681671/100	C1:13	1		486	106	63523	769881		11.4	9189.2	87.1		Biot. Ladder	Blocking	C1:1	1	Ldr 66	451	66	1822.2	20823		10.7	1986	6.1
CTRL20	a-Actinin rMab681671/100	C1:14	1		487	106	50275.6	587996		11	8689.5	67.9		Biot. Ladder	Blocking	C1:1	2	Ldr 116	513	116	1658.1	19864		11.3	1775.5	7.8
CTRL21	a-Actinin rMab681671/100	C1:15	1		487	105	64441.3	810401		11.8	7985.5	99.2		Biot. Ladder	Blocking	C1:1	3	Ldr 200	581	200	1848.9	27132		13.8	1766.1	9.3
CTRL22	a-Actinin rMab681671/100	C1:16	1		486	106	87613.6	1074646		11.5	11644.8	75.3		Biot. Ladder	Blocking	C1:1	4	Ldr 280	620	280	1379	40193		27.4	847.8	10
CTRL23	a-Actinin rMab681671/100	C1:17	1		487	106	78022.8	934960		11.3	9570.2	70		Biot. Ladder	Blocking	C1:1	5	Ldr 440	688	440	813.7	27357		31.6	242.5	11.1
CTRL24	a-Actinin rMab681671/100	C1:18	1		489	105	33004	389022		11.1	6319.7	66.2		ref. contr02 tib	a-Actinin rMab681671/100	C1:2	2		483	105	184914	2222214		11.3	14895.9	75
CTRL25	a-Actinin rMab681671/100	C1:19	1		488	105	67319	823798		11.5	6369.2	135.4		ref. contr02 tib	a-Actinin rMab681671/100	C1:3	1		481	105	123460	1459087		11.1	10639	136
CTRL26	a-Actinin rMab681671/100	C1:20	1		488	105	88797.8	1082653		11.5	10519.9	91.5		ref. contr02 tib	a-Actinin rMab681671/100	C1:4	1		482	105	62224.8	693147		10.5	6455.9	95.2
CTRL27	a-Actinin rMab681671/100	C1:21	1		491	105	75537.4	927754		11.5	10097.2	89.1		ref. contr02 tib	a-Actinin rMab681671/100	C1:5	1		483	106	23183.4	253731		10.3	3371.9	69.8
CTRL28	a-Actinin rMab681671/100	C1:22	1		490	106	95360.3	1138775		11.2	11208.3	135.5		ref. contr02 tib	a-Actinin rMab681671/100	C1:6	1		483	106	12608.7	135630		10.1	2297.2	47.2
CTRL29	a-Actinin rMab681671/100	C1:23	1		491	105	75129.7	894282		11.2	7670.8	85.8		ref. contr02 tib	a-Actinin rMab681671/100	C1:7	1		482	106	6285.8	63320		9.5	1031.4	38.4
CTRL30	a-Actinin rMab681671/100	C1:24	2		492	105	116575	1375784		11.1	16554.4	112.2		CTRL14	a-Actinin rMab681671/100	C1:8	1		482	105	132447	1607810		11.4	12183.9	157.3
CTRL31	a-Actinin rMab681671/100	C1:25	1		494	106	63587.3	723999		10.7	10394.5	46.3		CTRL15	a-Actinin rMab681671/100	C1:9	1		483	106	144235	1714547		11.2	13974.5	127
														CTRL16	a-Actinin rMab681671/100	C1:10	1		483	106	119145	1471270		11.6	8052.2	181.2
														CTRL17	a-Actinin rMab681671/100	C1:11	1		483	106	40933	479971		11	3432.7	157.7
														CTRL18	a-Actinin rMab681671/100	C1:12	1		483	106	47096.3	528660		10.5	4777.4	100.4
														CTRL19	a-Actinin rMab681671/100	C1:13	1		483	106	88376.9	994253		10.6	8009.8	151.2
														CTRL20	a-Actinin rMab681671/100	C1:14	1		485	106	64561.9	736825		10.7	6567	163.2
Calibration lines														CTRL21	a-Actinin rMab681671/100	C1:15	1		486	106	102753	1127093		10.3	8500.1	186.5
														CTRL22	a-Actinin rMab681671/100	C1:16	2		486	106	133769	1489165		10.5	13289.6	165.1
				Exp 1			Exp 2							CTRL23	a-Actinin rMab681671/100	C1:17	1		486	106	117756	1293617		10.3	9000.7	165.4
				Chemiluminiscense(AUC)			Chemiluminiscense(AUC)							CTRL24	a-Actinin rMab681671/100	C1:18	1		487	106	44675.1	500022		10.5	4460.3	98.4
		Conc dys	Conc act	Mandys106	rMab154168	a-Actinin	Mandys106	rMab154168	a-Actinin					CTRL25	a-Actinin rMab681671/100	C1:19	1		485	106	101121	1147928		10.7	7679.8	294.9
	Ref contr. 02 tib	100	4	1273057	873269	1677741	1132596	771355	2222214					CTRL26	a-Actinin rMab681671/100	C1:20	1		487	106	122317	1382539		10.6	11464.9	158.5
		50	2	622707	452436	1064700	559246	406552	1459087					CTRL27	a-Actinin rMab681671/100	C1:21	1		487	106	109182	1222384		10.5	11314.5	116.6
		25	1	293055	228465	511228	317500	178477	693147					CTRL28	a-Actinin rMab681671/100	C1:22	1		487	106	134039	1549872		10.9	11823.5	161.2
		12.5	0.5	115643	90969	211872	121914	88119	253731					CTRL29	a-Actinin rMab681671/100	C1:23	1		489	106	106556	1197847		10.6	11575.9	148.6
		6.25	0.25	49017	32677	27924	48202	29158	135630					CTRL30	a-Actinin rMab681671/100	C1:24	2		489	106	164693	1892557		10.8	12787.7	187.5
		3.125	0.125	27755	19875	38190	27224	14359	63320					CTRL31	a-Actinin rMab681671/100	C1:25	1		491	106	90280.4	989526		10.3	7994	113.8
	calibration lines:
		Mandys106		ab154168		a-actinin
		a	b	a	b	a	b
	exp 1	13023.3	-30455.7	8931.19	-10106	585073	-94575.3	(0.25-2 ug/ml)
	exp 2	11450	-7923.11	7922.42	-11951.1	773203	-89478.8	(0.25-2 ug/ml)
n=1		Dys	a-Actinin	Chemiluminiscense(AUC)			ug of control			% of control			Normalized against a-Actinin per exp
		Conc	Conc	Mandys106	rMab154168	a-Actinin	Mandys106	rMab154168	a-Actinin	Mandys106	rMab154168	a-Actinin	Mandys106	rMab154168
	Ref contr. 02 tib	100	4	1273057	873269	1677741	100.091	98.909
		50	2	622707	452436	1064700	50.1533	51.7895	1.98142
		25	1	293055	228465	511228	24.8409	26.7121	1.03543
		12.5	0.5	115643	90969	211872	11.2182	11.3171	0.523776
		6.25	0.25	49017	32677	27924	6.10233	4.7903	0.209374
		3.125	0.125	27755	19875	38190	4.46973	3.35689
	CTRL14	25	1	647750	651096	1076024	52.0762	74.033	2.00077	2.08305	2.96132	2.00077	1.04112	1.48009
	CTRL15	25	1	693140	640466	1162390	55.5615	72.8427	2.14839	2.22246	2.91371	2.14839	1.03448	1.35623
	CTRL16	25	1	907179	776742	1078633	71.9965	88.1012	2.00523	2.87986	3.52405	2.00523	1.43617	1.75743
	CTRL17	25	1	101371	12309	382421	10.1224	2.50975	0.815276	0.404894	0.10039	0.815276	0.496634	0.123136
	CTRL18	25	1	178893	165127	390517	16.0749	19.6204	0.829114	0.642996	0.784814	0.829114	0.775522	0.94657
	CTRL19	25	1	328099	343760	769881	27.5317	39.6214	1.47752	1.10127	1.58486	1.47752	0.745351	1.07265
	CTRL20	25	1	265493	246580	587996	22.7245	28.7404	1.16664	0.90898	1.14962	1.16664	0.779142	0.985407
	CTRL21	25	1	522959	367295	810401	42.4941	42.2565	1.54677	1.69976	1.69026	1.54677	1.09891	1.09277
	CTRL22	25	1	611974	464948	1074646	49.3291	53.1905	1.99842	1.97317	2.12762	1.99842	0.987364	1.06465
	CTRL23	25	1	590823	444408	934960	47.7051	50.8907	1.75967	1.9082	2.03563	1.75967	1.08441	1.15682
	CTRL24	25	1	167702	157900	389022	15.2156	18.8112	0.826558	0.608624	0.752447	0.826558	0.736335	0.910337
	CTRL25	25	1	361923	256722	823798	30.1289	29.876	1.56967	1.20516	1.19504	1.56967	0.767776	0.761331
	CTRL26	25	1	809892	706220	1082653	64.5263	80.205	2.0121	2.58105	3.2082	2.0121	1.28276	1.59445
	CTRL27	25	1	495074	401374	927754	40.3529	46.0723	1.74735	1.61412	1.84289	1.74735	0.923751	1.05468
	CTRL28	25	1	601992	549542	1138775	48.5627	62.6622	2.10803	1.94251	2.50649	2.10803	0.921481	1.18902
	CTRL29	25	1	448183	379813	894282	36.7524	43.6581	1.69014	1.4701	1.74633	1.69014	0.869806	1.03324
	CTRL30	25	1	800120	677186	1375784	63.776	76.9542	2.51312	2.55104	3.07817	2.51312	1.01509	1.22484
	CTRL31	25	1	428219	257786	723999	35.2195	29.9951	1.3991	1.40878	1.1998	1.3991	1.00692	0.857557
								Mandys106		ab154168		a-actinin
								a	b	a	b	a	b
							exp 1	13023.3	-30455.7	8931.19	-10106	585073	-94575.3
n=2		Dys	a-Actinin	Chemiluminiscense(AUC)			ug of control			% of control			Normalized against a-Actinin per exp
		Conc	Conc	Mandys106	rMab154168	a-Actinin	Mandys106	rMab154168	a-Actinin	Mandys106	rMab154168	a-Actinin	Mandys106	rMab154168
	Ref contr. 02 tib	100	4	1132596	771355	2222214	99.6086	98.8721
		50	2	559246	406552	1459087	49.5344	52.8252	2.00279
		25	1	317500	178477	693147	28.4212	24.0366	1.01219
		12.5	0.5	121914	88119	253731	11.3395	12.6313	0.443881
		6.25	0.25	48202	29158	135630	4.90175	5.18896	0.291138
		3.125	0.125	27224	14359	63320	3.06961	3.32097
	CTRL14	25	1	656759	648806	1607810	58.0508	83.4034	2.19514	2.32203	3.33614	2.19514	1.05781	1.51978
	CTRL15	25	1	586470	508946	1714547	51.912	65.7497	2.33319	2.07648	2.62999	2.33319	0.889977	1.12721
	CTRL16	25	1	889486	670462	1471270	78.3763	86.1369	2.01855	3.13505	3.44548	2.01855	1.55312	1.70691
	CTRL17	25	1	92406	63151	479971	8.76236	9.47969	0.736482	0.350494	0.379188	0.736482	0.475904	0.514864
	CTRL18	25	1	192904	126656	528660	17.5395	17.4956	0.799452	0.701579	0.699822	0.799452	0.877574	0.875377
	CTRL19	25	1	342002	300786	994253	30.5611	39.4749	1.40161	1.22244	1.579	1.40161	0.872169	1.12656
	CTRL20	25	1	260280	214314	736825	23.4238	28.5601	1.06868	0.936953	1.1424	1.06868	0.876742	1.06899
	CTRL21	25	1	446694	327998	1127093	39.7045	42.9097	1.57342	1.58818	1.71639	1.57342	1.00938	1.09087
	CTRL22	25	1	529076	400555	1489165	46.8994	52.0682	2.04169	1.87598	2.08273	2.04169	0.918834	1.0201
	CTRL23	25	1	521772	379504	1293617	46.2615	49.411	1.78879	1.85046	1.97644	1.78879	1.03448	1.10491
	CTRL24	25	1	162042	130555	500022	14.8441	17.9877	0.762414	0.593764	0.719508	0.762414	0.778795	0.943723
	CTRL25	25	1	320753	177927	1147928	28.7053	23.9672	1.60037	1.14821	0.958687	1.60037	0.717469	0.599043
	CTRL26	25	1	770020	553900	1382539	67.9426	71.424	1.90379	2.7177	2.85696	1.90379	1.42752	1.50067
	CTRL27	25	1	505834	291866	1222384	44.8696	38.349	1.69666	1.79478	1.53396	1.69666	1.05783	0.904106
	CTRL28	25	1	570229	328266	1549872	50.4936	42.9436	2.12021	2.01974	1.71774	2.12021	0.952616	0.810177
	CTRL29	25	1	475365	NA	1197847	42.2085	NA	1.66493	1.68834	NA	1.66493	1.01406	NA
	CTRL30	25	1	779517	548905	1892557	68.772	70.7935	2.56341	2.75088	2.83174	2.56341	1.07313	1.10468
	CTRL31	25	1	428281	286690	989526	38.0964	37.6957	1.3955	1.52386	1.50783	1.3955	1.09198	1.08049
								Mandys106		ab154168		a-actinin
								a	b	a	b	a	b
							exp 2	11450	-7923.11	7922.42	-11951.1	773203	-89478.8

## Sheet: Controls -final fig
				Mandys106						rMab154168
				( normalized against α-Actinin per exp )						( normalized against α-Actinin per exp )
		in final figure in exp.		Exp1	Exp2	mean	StDev	SEM	CV	Exp1	Exp2	mean	StDev	SEM	CV
	Quadriceps	Ctrl1	Ctrl1	0.831394	0.816042	0.823718	0.0108556	0.00767604	0.0131787	0.815862	0.847632	0.831747	0.022465	0.0158852	0.0270094
		Ctrl2	Ctrl2	1.02211	0.973173	0.997644	0.0346072	0.024471	0.0346889	1.08452	1.05295	1.06874	0.0223259	0.0157868	0.02089
		Ctrl3	Ctrl3	0.949254	1.08158	1.01542	0.0935683	0.0661628	0.0921476	1.10013	1.22391	1.16202	0.0875229	0.061888	0.0753195
		Ctrl4	Ctrl4	0.914817	0.629537	0.772177	0.201724	0.14264	0.26124	0.726945	0.589474	0.658209	0.0972064	0.0687353	0.147683
		Ctrl5	Ctrl5	1.36814	1.40506	1.3866	0.0261056	0.0184595	0.0188271	1.34578	1.59044	1.46811	0.172998	0.122328	0.117837
		Ctrl6	Ctrl6	1.1403	0.950708	1.0455	0.134061	0.0947954	0.128226	1.21969	1.12562	1.17265	0.0665184	0.0470356	0.0567247
		Ctrl7	Ctrl7	0.759962	0.542906	0.651434	0.153481	0.108528	0.235605	0.384668	0.326535	0.355601	0.0411064	0.0290666	0.115597
		Ctrl8	Ctrl8	1.35847	0.863135	1.1108	0.350253	0.247666	0.315316	1.41066	1.18348	1.29707	0.160636	0.113587	0.123845
		Ctrl9	Ctrl9	1.18467	1.11916	1.15192	0.0463225	0.032755	0.0402133	0.909719	0.728509	0.819114	0.128135	0.0906048	0.156431
		Ctrl10	CTRL16	1.43617	1.55312	1.49465	0.0826938	0.0584734	0.0553267	1.75743	1.70691	1.73217	0.0357223	0.0252595	0.0206229
		Ctrl11	CTRL19	0.745351	0.872169	0.80876	0.0896743	0.0634093	0.110879	1.07265	1.12656	1.0996	0.0381195	0.0269546	0.0346666
		Ctrl12	CTRL24	0.736335	0.778795	0.757565	0.0300235	0.0212298	0.0396316	0.910337	0.943723	0.92703	0.0236074	0.016693	0.0254657
		Ctrl13	CTRL26	1.28276	1.42752	1.35514	0.102359	0.0723784	0.0755334	1.59445	1.50067	1.54756	0.066315	0.0468918	0.0428513
		Ctrl14	CTRL27	0.923751	1.05783	0.990792	0.0948103	0.067041	0.0956915	1.05468	0.904106	0.979391	0.106469	0.0752852	0.10871
		Ctrl15	CTRL28	0.921481	0.952616	0.937048	0.0220155	0.0155673	0.0234945	1.18902	0.810177	0.999599	0.267884	0.189423	0.267991
		15x Quadriceps	15x Quadriceps			1.01994	0.247247	0.17483	0.242412			1.07457	0.351466	0.248524	0.327075
	Tibialis	Ctrl16	Ctrl10	0.682582	0.681445	0.682014	0.000804545	0.000568899	0.00117966	0.832684	0.791889	0.812287	0.0288461	0.0203972	0.0355122
		Ctrl17	Ctrl11	0.937579	0.88259	0.910084	0.0388832	0.0274946	0.0427249	1.14482	0.874218	1.00952	0.191348	0.135303	0.189543
		Ctrl18	Ctrl12	0.806169	0.816391	0.81128	0.00722778	0.00511081	0.0089091	0.844994	0.901259	0.873127	0.0397856	0.0281327	0.0455669
		Ctrl19	Ctrl13	0.898181	0.660301	0.779241	0.168206	0.11894	0.215859	0.952779	0.971215	0.961997	0.0130365	0.00921817	0.0135515
		Ctrl20	CTRL14	1.04112	1.05781	1.04946	0.0117972	0.0083419	0.0112412	1.48009	1.51978	1.49993	0.0280694	0.0198481	0.0187138
		Ctrl21	CTRL15	1.03448	0.889977	0.962227	0.102177	0.0722504	0.106189	1.35623	1.12721	1.24172	0.161942	0.11451	0.130417
		Ctrl22	CTRL17	0.496634	0.475904	0.486269	0.0146588	0.0103653	0.0301454	0.123136	0.514864	0.319	0.276993	0.195864	0.868317
		Ctrl23	CTRL18	0.775522	0.877574	0.826548	0.0721617	0.051026	0.0873049	0.94657	0.875377	0.910973	0.0503414	0.0355967	0.0552611
		Ctrl24	CTRL20	0.779142	0.876742	0.827942	0.0690132	0.0487997	0.0833551	0.985407	1.06899	1.0272	0.0591018	0.0417913	0.057537
		Ctrl25	CTRL21	1.09891	1.00938	1.05415	0.0633052	0.0447635	0.0600536	1.09277	1.09087	1.09182	0.00134301	0.000949652	0.00123007
		Ctrl26	CTRL22	0.987364	0.918834	0.953099	0.048458	0.034265	0.0508426	1.06465	1.0201	1.04237	0.0315045	0.0222771	0.0302238
		Ctrl27	CTRL23	1.08441	1.03448	1.05944	0.0353073	0.024966	0.0333262	1.15682	1.10491	1.13086	0.0367119	0.0259592	0.0324635
		Ctrl28	CTRL25	0.767776	0.717469	0.742622	0.0355723	0.0251534	0.0479009	0.761331	0.599043	0.680187	0.114755	0.081144	0.168711
		Ctrl29	CTRL29	0.869806	1.01406	0.941935	0.102005	0.0721287	0.108293	1.03324	NA	1.03324
		Ctrl30	CTRL30	1.01509	1.07313	1.04411	0.0410435	0.0290221	0.0393095	1.22484	1.10468	1.16476	0.0849673	0.060081	0.0729485
		Ctrl31	CTRL31	1.00692	1.09198	1.04945	0.0601451	0.042529	0.0573111	0.857557	1.08049	0.969025	0.157639	0.111468	0.162678
		16x Tibialis	16x Tibialis			0.886242	0.162614	0.114985	0.183487			0.985501	0.256793	0.18158	0.26057
		Controls(31x)	Controls(31x)			0.950937	0.21532	0.152254	0.226429			1.0286	0.30441	0.21525	0.295945
