# Supplementary material for: Correction: Use of capillary Western immunoassay (Wes) for quantification of dystrophin levels in skeletal muscle of healthy controls and individuals with Becker and Duchenne muscular dystrophy
Source: PLoS One. 2025 Nov 13;20(11):e0336651. doi: 10.1371/journal.pone.0336651 (PMC12614501; doi:10.1371/journal.pone.0336651)
Supplement: S4 File — (XLSX) [file pone.0336651.s004.xlsx]

## Sheet: N=1 18 BMD part 1
																								Not normalized			Normalized against a-Actinin
Sample	Primary	Cap	Peak	Name	Position	MW (kDa)	Height	Area	% Area	Width	S/N	Baseline		a-Actinin			Dystrophin	Chemiluminiscense(AUC)	Chemiluminiscense(AUC)	Chemiluminiscense(AUC)	Mandys106	rMab154168	a-Actinin	Mandys106	rMab154168	a-actinin	Mandys106	rMab154168
Biot. Ladder	Blocking	C1:1	1	Ldr 66	434	66	8480.7	110092		12.2	16826	4.4		Concentration			Concentration	Mandys106	rMab154168	a-Actinin	ug of control	ug of control	ug of control	% of control	% of control	% of control	% of control	% of control
Biot. Ladder	Blocking	C1:1	2	Ldr 116	498	116	4486.9	58422		12.2	9109.4	5.3		4	ref contr 02tib		100	1067558	1128117	2810445	100.502	98.8731	3.90875									mandys 106	a	b
Biot. Ladder	Blocking	C1:1	3	Ldr 200	570	200	3155.4	55010		16.4	5251.1	5.9		1.2			30	293783	391496	1126506	28.3863	34.2172	1.52104										10729.6	-10791.8
Biot. Ladder	Blocking	C1:1	4	Ldr 280	611	280	1801.3	59873		31.2	1106.1	6		0.4			10	91555	105260	316539	9.5387	9.09328	0.372561
Biot. Ladder	Blocking	C1:1	5	Ldr 440	684	440	1582.6	54516		32.4	732.7	6.1		0.12			3	28085	20274	108724	3.62331	1.63376	0.077893
ref contr 02tib	Mandys106 GSK 1/50	C1:2	1		624	293	40081.6	1067558		25	1005.3	178		0.04			1	10127	6289	24023	1.94963	0.406242	-0.0422074
ref contr 02tib	Mandys106 GSK 1/50	C1:3	1		620	292	12393.4	293783		22.3	496.4	149.5		0.012			0.3	ND	2531	7217	#VALUE!	0.0763887	-0.0660371
ref contr 02tib	Mandys106 GSK 1/50	C1:4	1		617	293	4249.9	91555		20.2	265	105			BMD	1	25	183072	253492	492365	18.0681	22.1041	0.62187	0.722723	0.884165	0.62187	1.16218	1.42178
ref contr 02tib	Mandys106 GSK 1/50	C1:5	1		614	290	1134.2	28085		23.3	69.2	60.7				2	25	14040	10434	161188	2.31432	0.770063	0.152283	0.0925727	0.0308025	0.152283	0.607898	0.202271
ref contr 02tib	Mandys106 GSK 1/50	C1:6	1		615	287	393.7	10127		24.2	19.7	99				3	25	108869	153221	605591	11.1524	13.303	0.782417	0.446095	0.53212	0.782417	0.57015	0.680097
1	Mandys106 GSK 1/50	C1:8	1		617	296	8342.2	183072		20.6	368.7	117.5				4	25	ND	5743	263355	#VALUE!	0.358317	0.297149	#VALUE!	0.0143327	0.297149	#VALUE!	0.048234
2	Mandys106 GSK 1/50	C1:9	1		611	283	445.6	14040		29.6	26.1	45.7				5	25	121449	185656	937153	12.3248	16.1499	1.25255	0.492993	0.645997	1.25255	0.393591	0.515746
3	Mandys106 GSK 1/50	C1:10	2		612	282	5525.4	108869		18.5	297.8	61.3				6	25	ND	15385	822153	#VALUE!	1.20463	1.08949	#VALUE!	0.0481852	1.08949	#VALUE!	0.0442274
5	Mandys106 GSK 1/50	C1:12	1		606	274	5872.6	121449		19.4	408.7	128.3				7	25	261835	326417	1081552	25.4088	28.505	1.4573	1.01635	1.1402	1.4573	0.697422	0.782408
7	Mandys106 GSK 1/50	C1:14	1		606	271	11172.4	261835		22	563.9	116.5				8	25	142898	89015	606533	14.3239	7.6674	0.783753	0.572955	0.306696	0.783753	0.73104	0.391317
8	Mandys106 GSK 1/50	C1:15	1		614	287	5918.5	142898		22.7	341.3	131.5				9	25	40790	46803	645129	4.80741	3.9623	0.838479	0.192297	0.158492	0.838479	0.22934	0.189023
9	Mandys106 GSK 1/50	C1:16	3		614	287	1588.9	40790		24.1	145.7	58.1				10	25	120285	89334	1610405	12.2163	7.6954	2.20718	0.488653	0.307816	2.20718	0.221393	0.139461
10	Mandys106 GSK 1/50	C1:17	1		612	286	4765.8	120285		23.7	242.4	74.8				11	25	28305	19074	475493	3.64381	1.52843	0.597947	0.145753	0.0611371	0.597947	0.243755	0.102245
11	Mandys106 GSK 1/50	C1:18	1		616	292	946.4	28305		28.1	48.8	54.4				12	25	56494	58997	477477	6.27102	5.03261	0.60076	0.250841	0.201304	0.60076	0.417539	0.335083
12	Mandys106 GSK 1/50	C1:19	2		612	286	2615.7	56494		20.3	209.9	71.8				13	25	36509	17180	655734	4.40842	1.36218	0.853516	0.176337	0.0544874	0.853516	0.206601	0.0638387
13	Mandys106 GSK 1/50	C1:20	1		610	279	1219.7	36509		28.1	58.7	14.5				14	25	83885	81770	874819	8.82386	7.03148	1.16416	0.352954	0.281259	1.16416	0.303183	0.241598				rmab154168	a	b
14	Mandys106 GSK 1/50	C1:21	2		614	288	3915.1	83885		20.1	187.9	102				15	25	50963	46749	880788	5.75554	3.95756	1.17263	0.230221	0.158302	1.17263	0.19633	0.134998					11393	1660.71
15	Mandys106 GSK 1/50	C1:22	2		615	288	2331.3	50963		20.5	198.1	58.4				16	25	95821	117880	1116952	9.93629	10.201	1.50749	0.397452	0.408039	1.50749	0.263651	0.270674
16	Mandys106 GSK 1/50	C1:23	2		614	287	4750.7	95821		18.9	277.4	17.3				17	25	136183	173495	923836	13.698	15.0825	1.23367	0.547921	0.6033	1.23367	0.44414	0.48903
17	Mandys106 GSK 1/50	C1:24	2		614	295	5818.5	136183		22	329.1	55.9				18	25	56891	98923	624750	6.30802	8.53706	0.809583	0.252321	0.341482	0.809583	0.311668	0.4218
18	Mandys106 GSK 1/50	C1:25	2		615	289	2730.9	56891		19.6	162.7	58.4
Sample	Primary	Cap	Peak	Name	Position	MW (kDa)	Height	Area	% Area	Width	S/N	Baseline
Biot. Ladder	Blocking	C1:1	1	Ldr 66	420	66	4961.7	71365		13.5	1718	34.3
Biot. Ladder	Blocking	C1:1	2	Ldr 116	485	116	2481.3	42325		16	784.6	49.2
Biot. Ladder	Blocking	C1:1	3	Ldr 200	559	200	2078.1	43796		19.8	514.4	64.9
Biot. Ladder	Blocking	C1:1	4	Ldr 280	597	280	1398.2	47951		32.2	131.8	72.5
Biot. Ladder	Blocking	C1:1	5	Ldr 440	674	440	1150.6	41862		34.2	103	87.4
ref contr 02tib	rMab154168 1/1000	C1:2	4		602	302	60197.4	1128117		17.6	3132.1	269.5
ref contr 02tib	rMab154168 1/1000	C1:3	4		595	304	22197.1	391496		16.6	2203.5	71.6
ref contr 02tib	rMab154168 1/1000	C1:4	3		596	304	6992.4	105260		14.1	872.8	48.4																			a-Actinin	a	b
ref contr 02tib	rMab154168 1/1000	C1:5	1		594	304	1209.5	20274		15.7	198.1	35.3																				705252	53789.8
ref contr 02tib	rMab154168 1/1000	C1:6	1		594	304	435.6	6289		13.6	82.9	24.1
ref contr 02tib	rMab154168 1/1000	C1:7	1		593	299	169.6	2531		14	45.8	20.5
1	rMab154168 1/1000	C1:8	3		596	307	14991.4	253492		15.9	1361.1	121
2	rMab154168 1/1000	C1:9	1		594	298	565.5	10434		17.3	74.6	25.1
3	rMab154168 1/1000	C1:10	3		592	295	9874	153221		14.6	1190.8	36.7
4	rMab154168 1/1000	C1:11	2		596	301	267	5743		20.2	28.6	27.7
5	rMab154168 1/1000	C1:12	1		585	279	10681.3	185656		16.3	989.6	81.8
6	rMab154168 1/1000	C1:13	1		598	302	800.3	15385		18.1	89.5	28.3
7	rMab154168 1/1000	C1:14	4		586	277	16559.8	326417		18.5	929.3	42.7
8	rMab154168 1/1000	C1:15	4		597	304	5115.4	89015		16.3	443.6	59.8
9	rMab154168 1/1000	C1:16	1		596	297	2903.7	46803		15.1	483.7	42.1
10	rMab154168 1/1000	C1:17	2		598	300	5777	89334		14.5	817.4	41.7
11	rMab154168 1/1000	C1:18	1		602	308	999.9	19074		17.9	160.7	43.3
12	rMab154168 1/1000	C1:19	2		596	297	3594.8	58997		15.4	424.4	31.6
13	rMab154168 1/1000	C1:20	2		596	299	954.7	17180		16.9	98.4	31.1
14	rMab154168 1/1000	C1:21	1		597	297	4887.8	81770		15.7	490.7	56.4
15	rMab154168 1/1000	C1:22	1		600	301	2795.6	46749		15.7	367.4	36.2
16	rMab154168 1/1000	C1:23	2		597	297	7030.9	117880		15.8	854.4	14.3
17	rMab154168 1/1000	C1:24	1		601	304	10543.2	173495		15.5	1536.4	48.4
18	rMab154168 1/1000	C1:25	3		599	300	6107.6	98923		15.2	1020.8	28.9
Sample	Primary	Cap	Peak	Name	Position	MW (kDa)	Height	Area	% Area	Width	S/N	Baseline
Biot. Ladder	Blocking	C1:1	1	Ldr 66	449	66	3682.2	48761		12.4	2244.4	26.9
Biot. Ladder	Blocking	C1:1	2	Ldr 116	511	116	1955.8	30617		14.7	1096.5	39
Biot. Ladder	Blocking	C1:1	3	Ldr 200	578	200	1423.8	27920		18.4	664.5	52.3
Biot. Ladder	Blocking	C1:1	4	Ldr 280	617	280	1070.2	32275		28.3	251.7	60.2
Biot. Ladder	Blocking	C1:1	5	Ldr 440	685	440	938.3	31710		31.7	160.8	73.9
ref contr 02tib	a-Actinin rMab68167 1/100	C1:2	1		485	105	212577	2810445		12.4	10481.2	254.4
ref contr 02tib	a-Actinin rMab68167 1/100	C1:3	1		485	105	93612.3	1126506		11.3	7034.9	176.1
ref contr 02tib	a-Actinin rMab68167 1/100	C1:4	1		486	106	29757.4	316539		10	3044.4	79.9
ref contr 02tib	a-Actinin rMab68167 1/100	C1:5	1		487	106	9709.6	108724		10.5	921.9	56.4
ref contr 02tib	a-Actinin rMab68167 1/100	C1:6	1		487	106	2351.1	24023		9.6	207.8	57.8
ref contr 02tib	a-Actinin rMab68167 1/100	C1:7	1		486	106	597.4	7217		11.3	66.7	41.3
1	a-Actinin rMab68167 1/100	C1:8	1		487	106	41415.9	492365		11.2	3648.3	112.8
2	a-Actinin rMab68167 1/100	C1:9	1		487	106	14872.5	161188		10.2	2314.7	56.2
3	a-Actinin rMab68167 1/100	C1:10	1		487	106	53880.6	605591		10.6	4367.4	80.5
4	a-Actinin rMab68167 1/100	C1:11	1		487	106	23823.8	263355		10.4	3391.5	50.8
5	a-Actinin rMab68167 1/100	C1:12	1		488	106	82962.8	937153		10.6	7693.1	82
6	a-Actinin rMab68167 1/100	C1:13	1		488	106	72926.2	822153		10.6	5897.5	119.6
7	a-Actinin rMab68167 1/100	C1:14	1		489	107	100090	1081552		10.2	6199.8	155.7
8	a-Actinin rMab68167 1/100	C1:15	1		490	107	54911.4	606533		10.4	3877.7	107.2
9	a-Actinin rMab68167 1/100	C1:16	1		490	106	60459.7	645129		10	5019	101.6
10	a-Actinin rMab68167 1/100	C1:17	1		490	107	138292	1610405		10.9	8732.3	165.4
11	a-Actinin rMab68167 1/100	C1:18	1		491	106	42782.3	475493		10.4	4426.3	67.8
12	a-Actinin rMab68167 1/100	C1:19	1		492	107	43201.9	477477		10.4	5062.1	74.2
13	a-Actinin rMab68167 1/100	C1:20	1		492	106	59427.3	655734		10.4	6318.9	82.4
14	a-Actinin rMab68167 1/100	C1:21	1		492	106	76614.1	874819		10.7	6504.6	115.2
15	a-Actinin rMab68167 1/100	C1:22	1		494	106	76369	880788		10.8	5069.6	131.8
16	a-Actinin rMab68167 1/100	C1:23	1		493	106	98515.6	1116952		10.7	5644.8	140.2
17	a-Actinin rMab68167 1/100	C1:24	1		495	106	82416.8	923836		10.5	5713.8	108.7
18	a-Actinin rMab68167 1/100	C1:25	1		497	106	57240.2	624750		10.3	4636.2	103

## Sheet: N=2 18 BMD part 1 
																										Not normalized		Normalized against a-Actinin
Sample	Primary	Cap	Peak	Name	Position	MW (kDa)	Height	Area	% Area	Width	S/N	Baseline		a-Actinin			Dystrophin	Chemiluminiscense(AUC)	Chemiluminiscense(AUC)	Chemiluminiscense(AUC)	Mandys106	rMab154168	a-Actinin	ratio Mandys106/a-Actinin	ratio rMab154168/a-Actinin	Mandys106	rMab154168	Mandys106	rMab154168
Biot. Ladder	Blocking	C1:1	1	Ldr 66	451	66	2704.7	33490		11.6	865.3	32.1		Concentration			Concentration	Mandys106	rMab154168	a-Actinin	ug of control	ug of control	ug of control			% of control	% of control	% of control	% of control
Biot. Ladder	Blocking	C1:1	2	Ldr 116	510	116	1893.1	25625		12.7	578.9	44.8		4	ref contr 02tib		100	494713	404511	1816887		99.3062	3.97796	0	24.9641								mandys 106	a	b
Biot. Ladder	Blocking	C1:1	3	Ldr 200	577	200	1176.6	21002		16.8	279.5	60.4		1.2			30	270584	134513	585161	30.2029	32.7853	1.28144	23.5695	25.5847									9034.27	-2277.51
Biot. Ladder	Blocking	C1:1	4	Ldr 280	612	280	1143.8	32020		26.3	167	68.8		0.4			10	81996	36870	175522	9.3282	8.72849	0.384654	24.2509	22.6918
Biot. Ladder	Blocking	C1:1	5	Ldr 440	677	440	1065.2	33324		29.4	142.5	84.9		0.12			3	25554	12319	44462	3.08066	2.67973	0.0977348	31.5206	27.4184
ref contr 02tib	Mandys106 GSK 1/50	C1:2	1		628	299	23470.7	494713		19.8	989.8	75.4		0.04			1	10264	3473	10118	1.38821	0.500296	0.0225483	61.5663	22.1878
ref contr 02tib	Mandys106 GSK 1/50	C1:3	1		628	301	15017.3	270584		16.9	697	92.4		0.012			0.3	ND	ND	3319			0.00766381	0	0
ref contr 02tib	Mandys106 GSK 1/50	C1:4	1		625	300	5054.4	81996		15.2	328.7	90.9			BMD	1	25	145088	118992	260391	16.3118	28.9613	0.57045	28.5947	50.7692	0.652473	1.15845	1.14379	2.03077
ref contr 02tib	Mandys106 GSK 1/50	C1:5	1		624	297	1270.7	25554		18.9	66.4	55.1				2	25	ND	4803	60462	#VALUE!	0.827976	0.132762	#VALUE!	6.23653	#VALUE!	0.033119	#VALUE!	0.249461
ref contr 02tib	Mandys106 GSK 1/50	C1:6	1		625	294	508.4	10264		19	31.5	57.5				3	25	84739	71186	324086	9.63182	17.1831	0.709892	13.568	24.2052	0.385273	0.687324	0.54272	0.968209
1	Mandys106 GSK 1/50	C1:8	1		627	302	9425.2	145088		14.5	651.8	75.2				4	25	ND	1744	141653	#VALUE!	0.0743135	0.310507	#VALUE!	0.23933	#VALUE!	0.00297254	#VALUE!	0.00957318
3	Mandys106 GSK 1/50	C1:10	2		622	292	5317.4	84739		15	302.5	79.3				5	25	86248	72176	235839	9.79885	17.427	0.516701	18.9643	33.7275	0.391954	0.697081	0.758571	1.3491
5	Mandys106 GSK 1/50	C1:12	1		617	277	5725.8	86248		14.2	426	77.2				6	25	ND	3251	ND	#VALUE!	0.445601	#VALUE!	#VALUE!	#VALUE!	#VALUE!	0.017824	#VALUE!	#VALUE!
7	Mandys106 GSK 1/50	C1:14	2		618	276	11573.7	189564		15.4	742.6	82.8				7	25	189564	141374	526685	21.2349	34.4757	1.15343	18.4103	29.8898	0.849394	1.37903	0.73641	1.19559
8	Mandys106 GSK 1/50	C1:15	1		627	298	4577.6	80888		16.6	329.4	111.8				8	25	80888	34405	276694	9.20556	8.12118	0.606141	15.1872	13.3982	0.368222	0.324847	0.607486	0.535927
9	Mandys106 GSK 1/50	C1:16	2		626	295	1579.6	27332		16.3	125.8	54.5				9	25	27332	15921	236024	3.27746	3.56718	0.517106	6.3381	6.89835	0.131099	0.142687	0.253524	0.275934
10	Mandys106 GSK 1/50	C1:17	1		628	294	4346.9	87258		18.9	235	101.7				10	25	87258	35732	768468	9.91065	8.44812	1.68274	5.88959	5.02045	0.396426	0.337925	0.235583	0.200818
11	Mandys106 GSK 1/50	C1:18	1		632	301	613.4	16183		24.8	39.8	71.9				11	25	16183	7949	200444	2.04339	1.60307	0.439213	4.65238	3.64987	0.0817355	0.0641229	0.186095	0.145995
12	Mandys106 GSK 1/50	C1:19	2		629	296	2134.1	41069		18.1	139.4	63.6				12	25	41069	24798	247309	4.79801	5.75425	0.541811	8.8555	10.6204	0.19192	0.23017	0.35422	0.424816
13	Mandys106 GSK 1/50	C1:20	1		624	290	1187.6	24147		19.1	73.5	42.5				13	25	24147	9022	220391	2.92492	1.86743	0.482881	6.05722	3.86727	0.116997	0.0746973	0.242289	0.154691
14	Mandys106 GSK 1/50	C1:21	2		628	293	3551.5	62164		16.4	254.5	55.7				14	25	62164	37747	500848	7.133	8.94456	1.09686	6.5031	8.15468	0.28532	0.357783	0.260124	0.326187				rmab154168	a	b
15	Mandys106 GSK 1/50	C1:22	1		628	295	1838.1	37834		19.3	118.9	46.3				15	25	37834	14179	363030	4.43993	3.13799	0.795149	5.58377	3.94642	0.177597	0.12552	0.223351	0.157857					4058.85	1442.37
16	Mandys106 GSK 1/50	C1:23	2		627	295	4365	65009		14	417.5	46.4				16	25	65009	66628	520448	7.44792	16.0601	1.13977	6.53457	14.0907	0.297917	0.642405	0.261383	0.563626
17	Mandys106 GSK 1/50	C1:24	1		632	303	7162.6	113518		14.9	554.3	43				17	25	113518	89734	603986	12.8174	21.7529	1.32265	9.69063	16.4464	0.512694	0.870115	0.387625	0.657855
18	Mandys106 GSK 1/50	C1:25	2		630	296	2780.8	37977		12.8	288.7	23.2				18	25	37977	29359	347500	4.45576	6.87797	0.761151	5.85397	9.03628	0.17823	0.275119	0.234159	0.361451
Sample	Primary	Cap	Peak	Name	Position	MW (kDa)	Height	Area	% Area	Width	S/N	Baseline
Biot. Ladder	Blocking	C1:1	1	Ldr 66	447	66	1349.7	16425		11.4	696.8	19.5
Biot. Ladder	Blocking	C1:1	2	Ldr 116	505	116	1373.3	17754		12.1	694.1	30.2
Biot. Ladder	Blocking	C1:1	3	Ldr 200	571	200	1449.7	23852		15.5	592.4	43.6
Biot. Ladder	Blocking	C1:1	4	Ldr 280	608	280	1646.3	42722		24.4	481.9	51.4
Biot. Ladder	Blocking	C1:1	5	Ldr 440	671	440	933.3	31308		31.5	198.2	65.3
ref contr 02tib	rMab154168 1/1000	C1:2	5		621	302	22322.4	404511		17	1703.8	51.7
ref contr 02tib	rMab154168 1/1000	C1:3	2		617	303	9578.9	134513		13.2	1512.4	24.7
ref contr 02tib	rMab154168 1/1000	C1:4	1		617	303	2577.8	36870		13.4	379.6	20.6
ref contr 02tib	rMab154168 1/1000	C1:5	1		616	304	890.5	12319		13	237	24.1
ref contr 02tib	rMab154168 1/1000	C1:6	1		615	304	272.2	3473		12	65.4	18.9
1	rMab154168 1/1000	C1:8	2		618	308	8638	118992		12.9	1178.1	42.8
2	rMab154168 1/1000	C1:9	1		616	300	290.1	4803		15.6	44.8	20.3
3	rMab154168 1/1000	C1:10	2		614	293	5130.1	71186		13	561.8	50.3																					a-Actinin	a	b
4	rMab154168 1/1000	C1:11	1		620	303	115.6	1744		14.2	24.4	20.1																						456784	-181.707
5	rMab154168 1/1000	C1:12	1		608	279	5740	72176		11.8	751.5	53.8
6	rMab154168 1/1000	C1:13	2		621	305	245.1	3251		12.5	48.4	26.2
7	rMab154168 1/1000	C1:14	1		609	277	9222.4	141374		14.4	809.4	70.2
8	rMab154168 1/1000	C1:15	1		620	305	2304	34405		14	304.9	45.6
9	rMab154168 1/1000	C1:16	1		618	300	1142.9	15921		13.1	150.1	42.8
10	rMab154168 1/1000	C1:17	1		619	303	2589.6	35732		13	417.2	41.8
11	rMab154168 1/1000	C1:18	1		621	310	506.8	7949		14.7	69.1	27.7
12	rMab154168 1/1000	C1:19	2		618	297	1479.5	24798		15.7	280.6	27
13	rMab154168 1/1000	C1:20	2		616	299	613.9	9022		13.8	108.9	18.2
14	rMab154168 1/1000	C1:21	1		618	297	2806.4	37747		12.6	395.9	35.9
15	rMab154168 1/1000	C1:22	1		617	299	1048.3	14179		12.7	142.9	24
16	rMab154168 1/1000	C1:23	2		618	298	5221.8	66628		12	846.2	24.9
17	rMab154168 1/1000	C1:24	1		621	304	6337.4	89734		13.3	965.2	33.8
18	rMab154168 1/1000	C1:25	1		619	296	1914.4	29359		14.4	460.3	19.5
Sample	Primary	Cap	Peak	Name	Position	MW (kDa)	Height	Area	% Area	Width	S/N	Baseline
Biot. Ladder	Blocking	C1:1	1	Ldr 66	454	66	1143.3	13164		10.8	944.5	20.7
Biot. Ladder	Blocking	C1:1	2	Ldr 116	512	116	1296.6	16515		12	1041.1	28.9
Biot. Ladder	Blocking	C1:1	3	Ldr 200	577	200	1525.4	23613		14.5	1025.9	40.2
Biot. Ladder	Blocking	C1:1	4	Ldr 280	613	280	1609.3	41396		24.2	725.8	47.2
Biot. Ladder	Blocking	C1:1	5	Ldr 440	675	440	878.8	29592		31.6	307.9	60
ref contr 02tib	a-Actinin rMab68167 1/100	C1:2	2		502	106	145751	1816887		11.7	14395.3	109.1
ref contr 02tib	a-Actinin rMab68167 1/100	C1:3	1		501	106	50217.9	585161		10.9	6498.2	70.2
ref contr 02tib	a-Actinin rMab68167 1/100	C1:4	1		500	106	14875.2	175522		11.1	2264.8	41.3
ref contr 02tib	a-Actinin rMab68167 1/100	C1:5	1		499	106	3887.2	44462		10.7	575.3	35.6
ref contr 02tib	a-Actinin rMab68167 1/100	C1:6	1		499	106	842.9	10118		11.3	159	30.7
ref contr 02tib	a-Actinin rMab68167 1/100	C1:7	1		500	107	293.6	3319		10.6	48.7	41.6
1	a-Actinin rMab68167 1/100	C1:8	1		500	105	20737.1	260391		11.8	2486.8	60.3
2	a-Actinin rMab68167 1/100	C1:9	1		503	107	5674	60462		10	762.5	50.1
3	a-Actinin rMab68167 1/100	C1:10	1		501	106	28728.7	324086		10.6	2015.2	136.1
4	a-Actinin rMab68167 1/100	C1:11	1		499	106	12292.7	141653		10.8	820	86.8
5	a-Actinin rMab68167 1/100	C1:12	1		503	107	20156.9	235839		11	3218.7	43.3
7	a-Actinin rMab68167 1/100	C1:14	1		501	106	42873.9	526685		11.5	4337	68.2
8	a-Actinin rMab68167 1/100	C1:15	1		501	106	24937.2	276694		10.4	3770.4	47.8
9	a-Actinin rMab68167 1/100	C1:16	1		503	106	19974.1	236024		11.1	3266.2	39.1
10	a-Actinin rMab68167 1/100	C1:17	1		503	106	64562.3	768468		11.2	7323.6	63.6
11	a-Actinin rMab68167 1/100	C1:18	1		505	108	16514.3	200444		11.4	2639.5	43.6
12	a-Actinin rMab68167 1/100	C1:19	1		504	107	19865.3	247309		11.7	3484.1	42.2
13	a-Actinin rMab68167 1/100	C1:20	1		506	108	18356.4	220391		11.3	2603.8	25
14	a-Actinin rMab68167 1/100	C1:21	1		505	107	40458.2	500848		11.6	3846.8	60.5
15	a-Actinin rMab68167 1/100	C1:22	1		504	106	32743.4	363030		10.4	5187.1	42.5
16	a-Actinin rMab68167 1/100	C1:23	1		505	106	46031.4	520448		10.6	6341.1	47.2
17	a-Actinin rMab68167 1/100	C1:24	1		508	107	48135	603986		11.8	3877.6	57.9
18	a-Actinin rMab68167 1/100	C1:25	1		509	107	32890.4	347500		9.9	6075.1	42.6

## Sheet: N=1 14 BMD part 2
																													Not normalized		Normalized against a-Actinin
Sample	Primary	Cap	Peak	Name	Position	MW (kDa)	Height	Area	% Area	Width	S/N	Baseline				a-Actinin			Dystrophin	Chemiluminiscense(AUC)	Chemiluminiscense(AUC)	Chemiluminiscense(AUC)	Mandys106	Mandys106	rMab154168	a-Actinin	ratio Mandys106/a-Actinin	ratio rMab154168/a-Actinin	Mandys106	rMab154168	Mandys106	rMab154168			mandys 106	a	b
Biot. Ladder	Blocking	C1:1	1	Ldr 66	440	66	4460.1	69308		14.6	1392.8	28				Concentration			Concentration	Mandys106	rMab154168	a-Actinin	ug of control	ug of control (door 0)	ug of control	ug of control			% of control	% of control	% of control	% of control				10871.8	10626.6
Biot. Ladder	Blocking	C1:1	2	Ldr 116	504	116	1964	39739		19	523	37.2				4	ref contr 02tib	100		1079651	880120	2362392	98.3302	98.052	100.022	3.97867	24.6444	25.1395							door 0	11011	0
Biot. Ladder	Blocking	C1:1	3	Ldr 200	576	200	1498.3	39643		24.9	298.7	44.6				1.2		30		405177	259468	763599	36.2913	36.7975	30.254	1.27241	28.9195	23.7769
Biot. Ladder	Blocking	C1:1	4	Ldr 280	616	280	1179.2	42953		34.2	110.1	47.7				0.4		10		101323	69449	252235	8.34237	9.20198	8.89383	0.406828	22.6189	21.8614
Biot. Ladder	Blocking	C1:1	5	Ldr 440	692	440	1023.7	39361		36.1	79.3	52				0.12		3		28299	18863	68007	1.62553	2.57007	3.20742	0.0949867	27.0571	33.7671
ref contr 02tib	Mandys106 GSK 1/50	C1:2	1		621	292	42231.1	1079651		24	1527.1	138.9				0.04		1		12431	4766	16087	0.165974	1.12896	1.62277	0.00710209	158.962	228.492
ref contr 02tib	Mandys106 GSK 1/50	C1:3	1		616	293	17325.8	405177		22	813.2	92.1				0.012		0.3		5676	ND	NA	-0.455359	0.515485	#VALUE!	#VALUE!	#VALUE!	#VALUE!
ref contr 02tib	Mandys106 GSK 1/50	C1:4	1		613	294	4608.5	101323		20.7	248.6	62.9					BMD	19	25	ND	5744	107635	#VALUE!	#VALUE!	1.73271	0.162065	#VALUE!	10.6915	#VALUE!	0.0693083	#VALUE!	0.427658
ref contr 02tib	Mandys106 GSK 1/50	C1:5	1		611	291	1228.6	28299		21.6	82.4	49.4						20	25	27360	26723	180608	1.53916	2.48479	4.09097	0.285585	8.70068	14.3249	0.0993915	0.163639	0.348027	0.572994
ref contr 02tib	Mandys106 GSK 1/50	C1:6	1		610	289	445.4	12431		26.2	24.2	37.5						21	25	39756	44384	418396	2.67936	3.61057	6.07626	0.688087	5.24726	8.83065	0.144423	0.24305	0.20989	0.353226
ref contr 02tib	Mandys106 GSK 1/50	C1:7	1		608	284	189.1	5676		28.2	12.5	39.1						22	25	43674	35280	581054	3.03975	3.9664	5.05287	0.963417	4.11701	5.24474	0.158656	0.202115	0.16468	0.20979
20	Mandys106 GSK 1/50	C1:9	2		608	287	1102.8	27360		23.3	63.2	45.7						23	25	60725	59189	391287	4.60812	5.51494	7.7405	0.6422	8.58757	12.0531	0.220598	0.30962	0.343503	0.482124
21	Mandys106 GSK 1/50	C1:10	2		612	288	1846	39756		20.2	133.4	99.5						24	25	91706	129827	676699	7.45779	8.32858	15.681	1.12531	7.40111	13.9347	0.333143	0.627239	0.296044	0.55739
22	Mandys106 GSK 1/50	C1:11	1		613	293	1672.2	43674		24.5	77.8	76.7						25	25	93760	97966	913011	7.64672	8.51512	12.0995	1.52532	5.58252	7.93241	0.340605	0.483978	0.223301	0.317296
23	Mandys106 GSK 1/50	C1:12	2		614	294	2849.9	60725		20	184.2	88.3						26	25	45316	55017	501541	3.19078	4.11552	7.27152	0.828826	4.96548	8.77328	0.164621	0.290861	0.198619	0.350931
24	Mandys106 GSK 1/50	C1:13	2		612	291	4566.9	91706		18.9	247.1	115						27	25	137256	131743	286445	11.6475	12.4654	15.8963	0.464735	26.8225	34.2052	0.498614	0.635854	1.0729	1.36821
25	Mandys106 GSK 1/50	C1:14	2		612	290	4589.3	93760		19.2	331.3	108.4						28	25	59808	65018	579081	4.52377	5.43166	8.39574	0.960078	5.65752	8.74486	0.217266	0.33583	0.226301	0.349794
26	Mandys106 GSK 1/50	C1:15	2		611	289	2070.6	45316		20.6	148.2	70.5						29	25	84822	79096	701801	6.82459	7.70339	9.97826	1.1678	6.59647	8.54446	0.308136	0.39913	0.263859	0.341778
27	Mandys106 GSK 1/50	C1:16	1		615	298	6177.1	137256		20.9	269.8	80.5						30	25	ND	3004	399320	#VALUE!	ND	1.4247	0.655798	#VALUE!	2.17247	ND	0.0569881	ND	0.0868989
28	Mandys106 GSK 1/50	C1:17	2		613	292	2906	59808		19.3	263	46						31	25	14445	6696	519702	0.351224	1.31187	1.83972	0.859567	1.5262	2.14029	0.0524748	0.0735889	0.0610479	0.0856116			rMab154168	a	b
29	Mandys106 GSK 1/50	C1:18	2		613	291	3989.8	84822		20	237.7	85.1						32	25	22680	8943	416970	1.10869	2.05976	2.09231	0.685674	3.00399	3.05147	0.0823903	0.0836924	0.12016	0.122059				8895.95	-9670.07
30	Mandys106 GSK 1/50	C1:19	1		607	271	132.9	3356		23.7	9.2	40.4
31	Mandys106 GSK 1/50	C1:20	1		611	279	424	14445		32	34.9	21.3
32	Mandys106 GSK 1/50	C1:21	1		609	283	714.2	22680		29.8	41.7	39.1
Sample	Primary	Cap	Peak	Name	Position	MW (kDa)	Height	Area	% Area	Width	S/N	Baseline
Biot. Ladder	Blocking	C1:1	1	Ldr 66	423	66	4546.3	62203		12.9	1583.7	33.6
Biot. Ladder	Blocking	C1:1	2	Ldr 116	486	116	2438.6	40604		15.6	769.4	49.2
Biot. Ladder	Blocking	C1:1	3	Ldr 200	558	200	1941.6	41836		20.2	469.3	67.2
Biot. Ladder	Blocking	C1:1	4	Ldr 280	597	280	1359.4	46017		31.8	133.9	77
Biot. Ladder	Blocking	C1:1	5	Ldr 440	670	440	1089.8	39485		34	95.7	95.2
ref contr 02tib	rMab154168 1/1000	C1:2	4		608	301	44943.8	880120		18.4	2303.5	134.7
ref contr 02tib	rMab154168 1/1000	C1:3	3		602	301	15507.4	259468		15.7	1529.7	51.7
ref contr 02tib	rMab154168 1/1000	C1:4	1		600	301	4105.6	69449		15.9	611.7	33.4
ref contr 02tib	rMab154168 1/1000	C1:5	1		598	298	1128.9	18863		15.7	204.9	24.6
ref contr 02tib	rMab154168 1/1000	C1:6	1		601	305	287.6	4766		15.6	49.4	20.4
19	rMab154168 1/1000	C1:8	1		619	347	273.2	5744		19.8	30.5	23.1
20	rMab154168 1/1000	C1:9	1		598	294	1507.7	26723		16.7	209	29.4																							a-Actinin	a	b
21	rMab154168 1/1000	C1:10	1		599	296	2578.9	44384		16.2	242.1	41.6																								590775	11891.3
22	rMab154168 1/1000	C1:11	2		601	299	2121.9	35280		15.6	257.2	42.6
23	rMab154168 1/1000	C1:12	1		601	298	3644.5	59189		15.3	510.3	49.5
24	rMab154168 1/1000	C1:13	1		601	297	7551	129827		16.2	602.4	71.8
25	rMab154168 1/1000	C1:14	2		600	296	5960.7	97966		15.4	698.7	62.4
26	rMab154168 1/1000	C1:15	1		602	296	3455	55017		15	483.2	28.8
27	rMab154168 1/1000	C1:16	1		607	306	7405.1	131743		16.7	752.4	59.8
28	rMab154168 1/1000	C1:17	1		601	296	3930.2	65018		15.5	522.3	41.2
29	rMab154168 1/1000	C1:18	2		603	298	4568.5	79096		16.3	457.2	11.3
30	rMab154168 1/1000	C1:19	3		538	181	108.6	3004		26	14.7	14.1
31	rMab154168 1/1000	C1:20	1		600	295	357.2	6696		17.6	41.5	1.4
32	rMab154168 1/1000	C1:21	1		602	296	544.6	8943		15.4	68.9	17.2
Sample	Primary	Cap	Peak	Name	Position	MW (kDa)	Height	Area	% Area	Width	S/N	Baseline
Biot. Ladder	Blocking	C1:1	1	Ldr 66	455	66	5980.7	69337		10.9	2731.9	21.3
Biot. Ladder	Blocking	C1:1	2	Ldr 116	515	116	3399.4	38458		10.6	1551.9	32.2
Biot. Ladder	Blocking	C1:1	3	Ldr 200	581	200	1857.1	32822		16.6	633.9	46
Biot. Ladder	Blocking	C1:1	4	Ldr 280	615	280	1303.8	39419		28.4	189.4	53.6
Biot. Ladder	Blocking	C1:1	5	Ldr 440	680	440	994.4	31324		29.6	108.2	68.6
ref contr 02tib	a-Actinin rMab68167 1/100	C1:2	2		498	105	207392	2362392		10.7	27691.3	64.9
ref contr 02tib	a-Actinin rMab68167 1/100	C1:3	1		498	106	66406.8	763599		10.8	10646.8	34.4
ref contr 02tib	a-Actinin rMab68167 1/100	C1:4	1		498	106	25154.1	252235		9.4	5520.1	41.6
ref contr 02tib	a-Actinin rMab68167 1/100	C1:5	1		497	106	7218.8	68007		8.9	1357.7	26.3
ref contr 02tib	a-Actinin rMab68167 1/100	C1:6	1		498	106	1549.9	16087		9.8	313	31.9
19	a-Actinin rMab68167 1/100	C1:7	1		497	105	11181.4	107635		9	1701.8	44
20	a-Actinin rMab68167 1/100	C1:8	1		497	105	16946.8	180608		10	2076.3	52.2
21	a-Actinin rMab68167 1/100	C1:9	1		498	106	38038.3	418396		10.3	4381.8	67
22	a-Actinin rMab68167 1/100	C1:10	1		498	106	50763	581054		10.8	5366.2	58.1
23	a-Actinin rMab68167 1/100	C1:11	1		499	106	36325.3	391287		10.1	4010.7	54.2
24	a-Actinin rMab68167 1/100	C1:12	1		500	105	61036.4	676699		10.4	6795	62.3
25	a-Actinin rMab68167 1/100	C1:13	1		499	106	81485	913011		10.5	11687.3	75.8
26	a-Actinin rMab68167 1/100	C1:14	1		499	106	47527.9	501541		9.9	4888.9	66.1
27	a-Actinin rMab68167 1/100	C1:15	1		501	106	27760.4	286445		9.7	3591.6	51.4
28	a-Actinin rMab68167 1/100	C1:16	1		501	106	52624.4	579081		10.3	5780.6	67.5
29	a-Actinin rMab68167 1/100	C1:17	1		499	106	66236.2	701801		10	6578.6	93.1
30	a-Actinin rMab68167 1/100	C1:18	1		502	107	35835.3	399320		10.5	3903.7	122.8
31	a-Actinin rMab68167 1/100	C1:19	1		501	106	49082.3	519702		9.9	3797.4	81.4
32	a-Actinin rMab68167 1/100	C1:20	2		503	106	37707.2	416970		10.4	4475.4	35.7

## Sheet: N=2 14 BMD part 2 
Sample	Primary	Cap	Peak	Name	Position	MW (kDa)	Height	Area	% Area	Width	S/N	Baseline																Not normalized		Normalized against a-Actinin
Biot. Ladder	Blocking	C1:1	1	Ldr 66	420	66	2538.4	30020		11.1	2126.7	6.3				a-Actinin			Dystrophin	Chemiluminiscense(AUC)	Chemiluminiscense(AUC)	Chemiluminiscense(AUC)	Mandys106	rMab154168	a-Actinin	ratio Mandys106/a-Actinin	ratio rMab154168/a-Actinin	Mandys106	rMab154168	Mandys106	rMab154168			mandys 106	a	b
Biot. Ladder	Blocking	C1:1	2	Ldr 116	483	116	1909.8	27641		13.6	1456.6	8				Concentration			Concentration	Mandys106	rMab154168	a-Actinin	ug of control	ug of control	ug of control			% of control	% of control	% of control	% of control				#VALUE!	#VALUE!
Biot. Ladder	Blocking	C1:1	3	Ldr 200	553	200	2837.5	45590		15.1	1936.9	9.6				4	ref contr 02tib	100		1377139	669650	3419661	99.4619	99.9954											13816.3	2941.22
Biot. Ladder	Blocking	C1:1	4	Ldr 280	591	280	1559.2	53059		32	573.3	10.3				1.2		30		447262	197294	1482110	32.1591	30.2786	1.19569	26.8958	25.3231
Biot. Ladder	Blocking	C1:1	5	Ldr 440	662	440	969.5	34922		33.8	241.2	11.5				0.4		10		129290	54124	511954	9.14489	9.1476	0.418234	21.8655	21.872
ref contr 02tib	Mandys106 GSK 1/50	C1:2	1		611	295	58627.4	1377139		22.1	1886.2	158.8				0.12		3		33028	12646	116926	2.17763	3.02571	0.101669	21.4188	29.7605
ref contr 02tib	Mandys106 GSK 1/50	C1:3	1		606	299	19482.7	447262		21.6	621	112.9				0.04		1		17538	2666	41030	1.05649	1.55273	0.0408478	25.864	38.0125
ref contr 02tib	Mandys106 GSK 1/50	C1:4	2		603	299	6369	129290		19.1	354	77.7				0.012		0.3		ND	ND	9472	ND	ND	0.0155581	ND	#VALUE!
ref contr 02tib	Mandys106 GSK 1/50	C1:5	1		601	297	1511	33028		20.5	83.5	95.9					BMD	19	25	ND	2469	165937	#VALUE!	1.52365	0.140945	ND	10.8103	ND	0.0609461	ND	0.43241
ref contr 02tib	Mandys106 GSK 1/50	C1:6	2		602	292	643.2	17538		25.6	44.8	40.1						20	25	32426	18048	322431	2.13405	3.82301	0.266355	8.01206	14.3531	0.0853621	0.152921	0.320482	0.574123
20	Mandys106 GSK 1/50	C1:9	3		602	291	1430.7	32426		21.3	85.2	48.3						21	25	107479	52914	1720262	7.56625	8.96902	1.38654	5.45693	6.46863	0.30265	0.358761	0.218277	0.258745
21	Mandys106 GSK 1/50	C1:10	2		602	296	4841.8	107479		20.9	207	83.2						22	25	35731	12163	650449	2.37326	2.95442	0.52922	4.48445	5.5826	0.0949305	0.118177	0.179378	0.223304
22	Mandys106 GSK 1/50	C1:11	1		605	299	1504.4	35731		22.3	87.4	68.9						23	25	62656	33348	639566	4.32205	6.0812	0.520499	8.30366	11.6834	0.172882	0.243248	0.332146	0.467336
23	Mandys106 GSK 1/50	C1:12	3		605	296	3528.1	62656		16.7	297.3	85.6						24	25	122000	85467	1438471	8.61725	13.7736	1.16072	7.42406	11.8665	0.34469	0.550945	0.296962	0.474658
24	Mandys106 GSK 1/50	C1:13	3		604	297	6392	122000		17.9	557.9	101.9						25	25	89960	68878	1470444	6.29826	11.3252	1.18634	5.30897	9.54632	0.25193	0.453008	0.212359	0.381853
25	Mandys106 GSK 1/50	C1:14	2		604	294	4528.4	89960		18.7	273.8	93.3						26	25	67840	26592	916811	4.69725	5.08405	0.742676	6.32477	6.84559	0.18789	0.203362	0.252991	0.273824
26	Mandys106 GSK 1/50	C1:15	3		606	293	3778.3	67840		16.9	245.8	63.7						27	25	153846	90753	506100	10.9222	14.5538	0.413543	26.4113	35.193	0.436888	0.582153	1.05645	1.40772
27	Mandys106 GSK 1/50	C1:16	2		612	304	7394.5	153846		19.5	384.1	89.6						28	25	78858	33513	981007	5.49472	6.10555	0.794121	6.91925	7.68844	0.219789	0.244222	0.27677	0.307538
28	Mandys106 GSK 1/50	C1:17	2		612	294	3706.6	78858		20	181.9	70						29	25	95558	39888	1118075	6.70343	7.04646	0.903963	7.4156	7.79507	0.268137	0.281858	0.296624	0.311803
29	Mandys106 GSK 1/50	C1:18	3		611	294	4426.9	95558		20.3	156.1	132.9						30	25	ND	ND	429715	ND	ND	0.35233	ND	ND	ND	ND	ND	ND
31	Mandys106 GSK 1/50	C1:20	1		607	286	630.6	15922		23.7	33.2	68.5						31	25	15922	2804	659031	0.939525	1.5731	0.536098	1.75253	2.93435	0.037581	0.0629238	0.070101	0.117374			rMab154168	a	b
32	Mandys106 GSK 1/50	C1:21	1		607	289	1011.6	20921		19.4	67.3	77.2						32	25	20921	5373	731625	1.30134	1.95226	0.594272	2.18981	3.28513	0.0520537	0.0780905	0.0875924	0.131405				6775.36	-7854.28
Sample	Primary	Cap	Peak	Name	Position	MW (kDa)	Height	Area	% Area	Width	S/N	Baseline
Biot. Ladder	Blocking	C1:1	1	Ldr 66	459	66	2777.1	31020		10.5	1505.4	23.6
Biot. Ladder	Blocking	C1:1	2	Ldr 116	520	116	2172.8	27472		11.9	1120.4	28
Biot. Ladder	Blocking	C1:1	3	Ldr 200	586	200	2341.9	41221		16.5	847.5	30.9
Biot. Ladder	Blocking	C1:1	4	Ldr 280	625	280	1949	58666		28.3	434.2	32
Biot. Ladder	Blocking	C1:1	5	Ldr 440	693	440	1198.5	44878		35.2	152	33
ref contr 02tib	rMab154168 1/1000	C1:2	3		632	300	45188.7	669650		13.9	5235.5	65.9
ref contr 02tib	rMab154168 1/1000	C1:3	3		630	301	14394.5	197294		12.9	2532.5	51.3
ref contr 02tib	rMab154168 1/1000	C1:4	1		631	302	3834.2	54124		13.3	1000.2	30.2
ref contr 02tib	rMab154168 1/1000	C1:5	1		629	303	883.2	12646		13.5	270.9	24.2
ref contr 02tib	rMab154168 1/1000	C1:6	1		629	302	225.3	2666		11.1	72	22
19	rMab154168 1/1000	C1:8	1		647	347	177.3	2469		13.1	70.8	20.5
20	rMab154168 1/1000	C1:9	2		626	292	1134.8	18048		14.9	271.3	25
21	rMab154168 1/1000	C1:10	2		628	297	3976.8	52914		12.5	849.4	36.8
22	rMab154168 1/1000	C1:11	1		628	299	897.9	12163		12.7	250.1	31.7																						a-Actinin	a	b
23	rMab154168 1/1000	C1:12	1		627	296	2651.7	33348		11.8	671.3	40.2																							1.24786e+06	-9942.27
24	rMab154168 1/1000	C1:13	2		628	296	6886.8	85467		11.7	1295.5	50
25	rMab154168 1/1000	C1:14	1		628	294	5330.7	68878		12.1	1387.6	40.3
26	rMab154168 1/1000	C1:15	1		630	296	1707.4	26592		14.6	410.3	38.6
27	rMab154168 1/1000	C1:16	1		632	301	6858.1	90753		12.4	1164.6	53.7
28	rMab154168 1/1000	C1:17	1		629	294	2771.6	33513		11.4	555.3	38.9
29	rMab154168 1/1000	C1:18	1		630	295	3085	39888		12.1	675.6	32.5
31	rMab154168 1/1000	C1:20	1		631	298	224.7	2804		11.7	70.2	9.1
32	rMab154168 1/1000	C1:21	3		628	293	454.1	5373		11.1	161.4	13.5
Sample	Primary	Cap	Peak	Name	Position	MW (kDa)	Height	Area	% Area	Width	S/N	Baseline
Biot. Ladder	Blocking	C1:1	1	Ldr 66	463	66	3758.1	46626		11.7	1241.1	23.1
Biot. Ladder	Blocking	C1:1	2	Ldr 116	526	116	4229.6	48044		10.7	1441.7	30
Biot. Ladder	Blocking	C1:1	3	Ldr 200	597	200	4540.4	64554		13.4	1301.5	35.1
Biot. Ladder	Blocking	C1:1	4	Ldr 280	626	280	2673.9	96726		34	179.2	36.6
Biot. Ladder	Blocking	C1:1	5	Ldr 440	704	440	1706.3	57606		31.7	91.5	39.3
ref contr 02tib	a-Actinin rMab68167 1/100	C1:2	2		475	103	231546	3419661		13.9	11098.1	156.9
ref contr 02tib	a-Actinin rMab68167 1/100	C1:3	1		473	103	107588	1482110		12.9	8128.5	88.1
ref contr 02tib	a-Actinin rMab68167 1/100	C1:4	1		472	104	38937.8	511954		12.4	2694.4	101.5
ref contr 02tib	a-Actinin rMab68167 1/100	C1:5	1		471	104	8785.7	116926		12.5	960.4	60.1
ref contr 02tib	a-Actinin rMab68167 1/100	C1:6	1		469	104	3572.6	41030		10.8	441.4	39.8
ref contr 02tib	a-Actinin rMab68167 1/100	C1:7	1		470	104	747.2	9472		11.9	112.6	35.6
19	a-Actinin rMab68167 1/100	C1:8	1		470	104	12940.8	165937		12	1852.1	60.8
20	a-Actinin rMab68167 1/100	C1:9	1		468	104	24374.2	322431		12.4	3013.6	59
21	a-Actinin rMab68167 1/100	C1:10	1		470	104	119363	1720262		13.5	7867.2	119.6
22	a-Actinin rMab68167 1/100	C1:11	1		469	104	48447.1	650449		12.6	4853.8	82.5
23	a-Actinin rMab68167 1/100	C1:12	1		470	104	47982.4	639566		12.5	5120.8	100.5
24	a-Actinin rMab68167 1/100	C1:13	1		469	104	105695	1438471		12.8	7943.8	160.2
25	a-Actinin rMab68167 1/100	C1:14	1		470	104	104983	1470444		13.2	6321.7	201.1
26	a-Actinin rMab68167 1/100	C1:15	1		471	105	67761.3	916811		12.7	4203.9	131.1
27	a-Actinin rMab68167 1/100	C1:16	1		471	104	36583.3	506100		13	2649.8	77.9
28	a-Actinin rMab68167 1/100	C1:17	1		471	104	71314.9	981007		12.9	5560.1	130.4
29	a-Actinin rMab68167 1/100	C1:18	1		471	104	79494.9	1118075		13.2	5541.2	147
30	a-Actinin rMab68167 1/100	C1:19	1		471	104	32959.4	429715		12.2	2178.9	112.8
31	a-Actinin rMab68167 1/100	C1:20	1		471	104	48627	659031		12.7	3635.1	98.1
32	a-Actinin rMab68167 1/100	C1:21	2		473	104	50982.9	731625		13.5	4146.5	111.5

## Sheet: Final tabel N=2
N=2 (both exp with 25 ug input and optimal conditions)
		Mandys106					rMab154168					Mandys106					rMab154168
		(not normalized)					(not normalized)					( normalized against α-Actinin)					( normalized against α-Actinin)
		N=1	N=2	mean	StDev	CV	N=1	N=2	mean	StDev	CV	N=1	N=2	mean	StDev	CV	N=1	N=2	mean	StDev	CV
BMD	E11-2	0.722723	0.652473	0.687598	0.0496742	0.0722431	0.884165	1.15845	1.02131	0.193951	0.189904	1.16218	1.14379	1.15298	0.013004	0.0112786	1.42178	2.03077	1.72628	0.430618	0.249449
	E11-4	0.0925727	ND	0.0925727		0	0.0308025	0.033119	0.0319608	0.00163801	0.0512506	0.607898	ND	0.607898		0	0.202271	0.249461	0.225866	0.0333684	0.147735
	E11-5	0.446095	0.385273	0.415684	0.0430075	0.103462	0.53212	0.687324	0.609722	0.109746	0.179994	0.57015	0.54272	0.556435	0.0193955	0.0348568	0.680097	0.968209	0.824153	0.203726	0.247194
	E11-6	ND	ND	ND			0.0143327	ND	0.0143327		0	ND	ND	ND			0.048234	0.00957318	0.0289036	0.0273373	0.945811
	E11-11	0.492993	0.391954	0.442473	0.0714452	0.161468	0.645997	0.697081	0.671539	0.0361217	0.0537894	0.393591	0.758571	0.576081	0.25808	0.447992	0.515746	1.3491	0.932423	0.589271	0.631978
	E11-12	ND	ND	ND			0.0481852	0.017824	0.0330046	0.0214686	0.650472	ND	ND	ND			0.0442274	ND	0.0442274		0
	E11-15	1.01635	0.849394	0.932873	0.118056	0.126551	1.1402	1.37903	1.25961	0.168876	0.13407	0.697422	0.73641	0.716916	0.027569	0.038455	0.782408	1.19559	0.989001	0.292166	0.295416
	E11-16	0.572955	0.368222	0.470588	0.144768	0.307631	0.306696	0.324847	0.315772	0.0128348	0.0406459	0.73104	0.607486	0.669263	0.0873658	0.13054	0.391317	0.535927	0.463622	0.102254	0.220555
	E11-24	0.192297	0.131099	0.161698	0.0432735	0.26762	0.158492	0.142687	0.15059	0.0111758	0.0742136	0.22934	0.253524	0.241432	0.0171008	0.0708307	0.189023	0.275934	0.232479	0.0614553	0.264348
	E11-28	0.488653	0.396426	0.44254	0.0652147	0.147365	0.307816	0.337925	0.32287	0.0212901	0.0659402	0.221393	0.235583	0.228488	0.0100341	0.0439152	0.139461	0.200818	0.17014	0.0433856	0.255
	E11-38	0.145753	0.0817355	0.113744	0.0452669	0.397972	0.0611371	0.0641229	0.06263	0.00211129	0.0337105	0.243755	0.186095	0.214925	0.0407717	0.189702	0.102245	0.145995	0.12412	0.0309358	0.249241
	E11-39	0.250841	0.19192	0.221381	0.0416632	0.188197	0.201304	0.23017	0.215737	0.020411	0.0946106	0.417539	0.35422	0.38588	0.0447735	0.11603	0.335083	0.424816	0.37995	0.0634509	0.166998
	E11-44	0.176337	0.116997	0.146667	0.0419599	0.28609	0.0544874	0.0746973	0.0645923	0.0142906	0.221243	0.206601	0.242289	0.224445	0.0252353	0.112434	0.0638387	0.154691	0.109265	0.0642421	0.58795
	E11-48	0.352954	0.28532	0.319137	0.0478247	0.149856	0.281259	0.357783	0.319521	0.0541102	0.169348	0.303183	0.260124	0.281653	0.0304472	0.108102	0.241598	0.326187	0.283892	0.0598139	0.210692
	E11-49	0.230221	0.177597	0.203909	0.037211	0.182488	0.158302	0.12552	0.141911	0.0231809	0.163348	0.19633	0.223351	0.20984	0.0191068	0.0910542	0.134998	0.157857	0.146427	0.0161635	0.110386
	E11-51	0.397452	0.297917	0.347684	0.070382	0.202431	0.408039	0.642405	0.525222	0.165722	0.315527	0.263651	0.261383	0.262517	0.0016038	0.00610933	0.270674	0.563626	0.41715	0.207148	0.49658
	E11-52	0.547921	0.512694	0.530308	0.0249091	0.046971	0.6033	0.870115	0.736708	0.188666	0.256094	0.44414	0.387625	0.415883	0.039962	0.0960897	0.48903	0.657855	0.573443	0.119377	0.208177
	E11-59	0.252321	0.17823	0.215276	0.0523901	0.243363	0.341482	0.275119	0.308301	0.0469262	0.152209	0.311668	0.234159	0.272913	0.0548071	0.200822	0.4218	0.361451	0.391626	0.0426733	0.108965
	E11-50	ND	ND	ND			0.0693083	0.0609461	0.0651272	0.00591299	0.0907914	ND	ND	ND	ND		0.427658	0.43241	0.430034	0.00336013	0.00781363
	E11-60	0.0993915	0.0853621	0.0923768	0.00992026	0.107389	0.163639	0.152921	0.15828	0.00757901	0.0478837	0.348027	0.320482	0.334255	0.0194771	0.0582703	0.572994	0.574123	0.573559	0.000797791	0.00139095
	E11-61	0.144423	0.30265	0.223536	0.111884	0.500516	0.24305	0.358761	0.300905	0.0818195	0.271911	0.20989	0.218277	0.214084	0.00593041	0.0277013	0.353226	0.258745	0.305986	0.066808	0.218337
	E11-62	0.158656	0.0949305	0.126793	0.0450606	0.355387	0.202115	0.118177	0.160146	0.059353	0.370618	0.16468	0.179378	0.172029	0.0103929	0.0604137	0.20979	0.223304	0.216547	0.0095562	0.0441299
	E11-65	0.220598	0.172882	0.19674	0.0337402	0.171496	0.30962	0.243248	0.276434	0.0469322	0.169777	0.343503	0.332146	0.337825	0.00803023	0.0237704	0.482124	0.467336	0.47473	0.0104565	0.0220262
	E11-66	0.333143	0.34469	0.338917	0.00816491	0.0240912	0.627239	0.550945	0.589092	0.0539476	0.0915776	0.296044	0.296962	0.296503	0.000648997	0.00218883	0.55739	0.474658	0.516024	0.0585	0.113367
	E11-67	0.340605	0.25193	0.296268	0.0627024	0.211641	0.483978	0.453008	0.468493	0.0218991	0.0467437	0.223301	0.212359	0.21783	0.00773718	0.0355194	0.317296	0.381853	0.349575	0.0456481	0.130582
	E11-68	0.164621	0.18789	0.176255	0.0164539	0.0933524	0.290861	0.203362	0.247112	0.0618709	0.250377	0.198619	0.252991	0.225805	0.0384465	0.170264	0.350931	0.273824	0.312377	0.0545232	0.174543
	E11-75	0.498614	0.436888	0.467751	0.0436467	0.0933118	0.635854	0.582153	0.609003	0.0379726	0.0623521	1.0729	1.05645	1.06468	0.0116299	0.0109235	1.36821	1.40772	1.38796	0.0279398	0.0201301
	E11-76	0.217266	0.219789	0.218527	0.00178351	0.00816147	0.33583	0.244222	0.290026	0.0647764	0.223347	0.226301	0.27677	0.251535	0.035687	0.141876	0.349794	0.307538	0.328666	0.02988	0.0909128
	Beck0032	0.308136	0.268137	0.288136	0.0282831	0.0981586	0.39913	0.281858	0.340494	0.0829238	0.243539	0.263859	0.296624	0.280241	0.0231685	0.0826735	0.341778	0.311803	0.326791	0.0211958	0.0648606
	H12-03436	ND	ND	#DIV/0!			0.0569881	ND	0.0569881		0	ND	ND	#DIV/0!	#DIV/0!		0.0868989	ND	0.0868989		0
	H12-03039	0.0524748	0.037581	0.0450279	0.0105315	0.233889	0.0735889	0.0629238	0.0682563	0.00754135	0.110486	0.0610479	0.070101	0.0655745	0.00640152	0.097622	0.0856116	0.117374	0.101493	0.0224593	0.22129
	R12-80582	0.0823903	0.0520537	0.067222	0.0214512	0.31911	0.0836924	0.0780905	0.0808914	0.00396109	0.0489679	0.12016	0.0875924	0.103876	0.0230286	0.221693	0.122059	0.131405	0.126732	0.00660909	0.0521501

## Sheet: version CB
	BMD part 2																																		BMD part 1
	exp 1			chemiluminescence			ug/ml CTRL			% CTRL			/a-act			exp 2			chemiluminescence			ug/ml CTRL			% CTRL			/a-act							exp 1									% CTRL			/a-act
			Concentration	Mandys106	rMab154168	a-Actinin	Mandys106	rMab154168	a-Actinin	Mandys106	rMab154168	a-Actinin	Mandys106	rMab154168				Concentration	Mandys106	rMab154168	a-Actinin	Mandys106	rMab154168	a-Actinin	Mandys106	rMab154168	a-Actinin	Mandys106	rMab154168								Concentration	Mandys106	rMab154168	a-Actinin	Mandys106	rMab154168	a-Actinin	Mandys106	rMab154168	a-Actinin	Mandys106	rMab154168
	ref contr 02tib		100	1067558	1128117											ref contr 02tib		100	494713	404511															ref contr 02tib		100	1079651	880120
			30	293783	391496		30.1375	30.2894										30	270584	134513		30.2029	30.3412														30	405177	259468		30.4805	30.3313
			10	91555	105260		9.54021	9.10783										10	81996	36870		9.3282	8.81191														10	101323	69449		8.42424	8.89149
			3	28085	20274		3.07568	2.81884										3	25554	12319		3.08066	3.39866														3	28299	18863		3.12354	3.18387
			1	10127	6289		1.24663	1.78395										1	10264	3473		1.38821	1.4482														1	12431	4766		1.97171	1.5933
			0.3	ND	2531		ND	1.50586										0.3	ND	ND		ND	ND														0.3	5676	ND		1.48138	ND
			4			2810445			3.90875									4			1816887			3.97796													4			2362392			3.97867
			1.2			1126506			1.52104									1.2			585161			1.28144													1.2			763599			1.27241
			0.4			316539			0.372561									0.4			175522			0.384654													0.4			252235			0.406828
			0.12			108724			0.077893									0.12			44462			0.0977348													0.12			68007			0.0949867
			0.04			24023			-0.0422074									0.04			10118			0.0225483													0.04			16087			0.00710209
			0.012			7217			-0.0660371									0.012			3319			0.00766381													0.012			NA			NA
	BMD	E11-2	25	183072	253492	492365	18.8614	20.077	0.62187	0.754455	0.803082	0.62187	1.2132	1.2914		BMD	E11-2	25	145088	118992	260391	16.3118	26.919	0.57045	0.652473	1.07676	0.57045	1.14379	1.88756						BMD	E11-50	25	ND	5744	107635	ND	1.70365	0.162065	ND	0.068146	0.162065	ND	0.420487
		E11-4	25	14040	10434	161188	1.64518	2.09068	0.152283	0.0658071	0.0836273	0.152283	0.432136	0.549156			E11-4	25	ND	4803	60462	ND	1.74146	0.132762	ND	0.0696583	0.132762	ND	0.524684							E11-60	25	27360	26723	180608	3.05538	4.07071	0.285585	0.122215	0.162828	0.285585	0.427946	0.570157
		E11-5	25	108869	153221	605591	11.3037	12.657	0.782417	0.452147	0.506278	0.782417	0.577885	0.64707			E11-5	25	84739	71186	324086	9.63182	16.3782	0.709892	0.385273	0.65513	0.709892	0.54272	0.922858							E11-61	25	39756	44384	418396	3.95519	6.0634	0.688087	0.158208	0.242536	0.688087	0.229924	0.352479
		E11-6	25	ND	5743	263355	ND	1.74355	0.297149	ND	0.0697419	0.297149	ND	0.234703			E11-6	25	ND	1744	141653	ND	1.06698	0.310507	ND	0.0426791	0.310507	ND	0.13745							E11-62	25	43674	35280	581054	4.23959	5.0362	0.963417	0.169584	0.201448	0.963417	0.176023	0.209097
		E11-11	25	121449	185656	937153	12.585	15.0572	1.25255	0.503399	0.602286	1.25255	0.401899	0.480848			E11-11	25	86248	72176	235839	9.79885	16.5965	0.516701	0.391954	0.663861	0.516701	0.758571	1.28481							E11-65	25	60725	59189	391287	5.47729	7.73385	0.6422	0.219092	0.309354	0.6422	0.341158	0.48171
		E11-12	25	ND	15385	822153	ND	2.45706	1.08949	ND	0.0982823	1.08949	ND	0.0902097			E11-12	25	ND	3251	ND	ND	1.39926	ND	ND	0.0559702	ND	ND	ND							E11-66	25	91706	129827	676699	7.72615	15.7039	1.12531	0.309046	0.628158	1.12531	0.274631	0.558206
		E11-15	25	261835	326417	1081552	26.8835	25.4735	1.4573	1.07534	1.01894	1.4573	0.737901	0.699199			E11-15	25	189564	141374	526685	21.2349	31.854	1.15343	0.849394	1.27416	1.15343	0.73641	1.10467							E11-67	25	93760	97966	913011	7.87525	12.1091	1.52532	0.31501	0.484363	1.52532	0.206521	0.317549
		E11-16	25	142898	89015	606533	14.7696	7.9057	0.783753	0.590783	0.316228	0.783753	0.753788	0.403479			E11-16	25	80888	34405	276694	9.20556	8.2684	0.606141	0.368222	0.330736	0.606141	0.607486	0.545642							E11-68	25	45316	55017	501541	4.35878	7.26313	0.828826	0.174351	0.290525	0.828826	0.210359	0.350526
		E11-24	25	40790	46803	645129	4.36971	4.782	0.838479	0.174788	0.19128	0.838479	0.208459	0.228127			E11-24	25	27332	15921	236024	3.27746	4.19287	0.517106	0.131099	0.167715	0.517106	0.253524	0.324333							E11-75	25	137256	131743	286445	11.0326	15.9201	0.464735	0.441302	0.636805	0.464735	0.949578	1.37025
		E11-28	25	120285	89334	1610405	12.4664	7.9293	2.20718	0.498656	0.317172	2.20718	0.225925	0.1437			E11-28	25	87258	35732	768468	9.91065	8.56099	1.68274	0.396426	0.34244	1.68274	0.235583	0.203501							E11-76	25	59808	65018	579081	5.41073	8.39154	0.960078	0.216429	0.335662	0.960078	0.225429	0.349619
		E11-38	25	28305	19074	475493	3.09809	2.73004	0.597947	0.123924	0.109202	0.597947	0.207249	0.182628			E11-38	25	16183	7949	200444	2.04339	2.43512	0.439213	0.0817355	0.0974047	0.439213	0.186095	0.221771							Beck0032	25	84822	79096	701801	7.22646	9.97996	1.1678	0.289058	0.399198	1.1678	0.247523	0.341837
		E11-39	25	56494	58997	477477	5.96919	5.68436	0.60076	0.238768	0.227374	0.60076	0.397443	0.378478			E11-39	25	41069	24798	247309	4.79801	6.15016	0.541811	0.19192	0.246006	0.541811	0.35422	0.454044							H12-03436	25	ND	3004	399320	ND	1.3945	0.655798	ND	0.0557799	0.655798	ND	0.0850565
		E11-44	25	36509	17180	655734	3.93368	2.58989	0.853516	0.157347	0.103596	0.853516	0.184352	0.121375			E11-44	25	24147	9022	220391	2.92492	2.6717	0.482881	0.116997	0.106868	0.482881	0.242289	0.221313							H12-03039	25	14445	6696	519702	2.1179	1.81107	0.859567	0.0847161	0.0724426	0.859567	0.0985567	0.084278
		E11-48	25	83885	81770	874819	8.75901	7.36957	1.16416	0.35036	0.294783	1.16416	0.300954	0.253214			E11-48	25	62164	37747	500848	7.133	9.00528	1.09686	0.28532	0.360211	1.09686	0.260124	0.328401							R12-80582	25	22680	8943	416970	2.71567	2.06459	0.685674	0.108627	0.0825838	0.685674	0.158423	0.120442
		E11-49	25	50963	46749	880788	5.40585	4.778	1.17263	0.216234	0.19112	1.17263	0.184401	0.162984			E11-49	25	37834	14179	363030	4.43993	3.80877	0.795149	0.177597	0.152351	0.795149	0.223351	0.1916
		E11-51	25	95821	117880	1116952	9.97471	10.0417	1.50749	0.398988	0.401669	1.50749	0.26467	0.266448			E11-51	25	65009	66628	520448	7.44792	15.3733	1.13977	0.297917	0.61493	1.13977	0.261383	0.539521
		E11-52	25	136183	173495	923836	14.0856	14.1572	1.23367	0.563426	0.56629	1.23367	0.456708	0.45903			E11-52	25	113518	89734	603986	12.8174	20.4679	1.32265	0.512694	0.818716	1.32265	0.387625	0.618995
		E11-59	25	56891	98923	624750	6.00962	8.63889	0.809583	0.240385	0.345556	0.809583	0.296924	0.426832			E11-59	25	37977	29359	347500	4.45576	7.15581	0.761151	0.17823	0.286232	0.761151	0.234159	0.376052
																																				line:	a	b					line:	a	b
			line:	a	b					line:	a	b						line:	a	b																exp 1	13776.3	-14731.9					exp 1	8862.89	-9355.27
			exp 1	9818.2	-2112.67					exp 1	13513.5	-17818.4						exp 1	705252	53789.8																exp 2	15074.3	-9037.85					exp 2	6780.67	-7904.9
			exp 2	9034.27	-2277.51					exp 2	4535.35	-3095.12						exp 2	456784	-181.707
	%CTRL PER EXP						AVERAGES 2 EXP
		Mandys106 /actinin		ab154168 / actinin				Mandys106 /actinin			ab154168 / actinin
		exp 1	exp 2	exp 1	exp 2			mean	SEM	CV	mean	SEM	CV
	1	1.2132	1.14379	1.2914	1.88756		E11-2	1.17849	0.0347085	0.0416508	1.58948	0.298082	0.265214
	2	0.432136	NA	0.549156	0.524684		E11-4	0.432136	ND	ND	0.53692	0.0122356	0.0322278
	3	0.577885	0.54272	0.64707	0.922858		E11-5	0.560302	0.0175823	0.0443781	0.784964	0.137894	0.248434
	4	ND	ND	0.234703	0.13745		E11-6	ND	ND	ND	0.186076	0.0486267	0.369571
	5	0.401899	0.758571	0.480848	1.28481		E11-11	0.580235	0.178336	0.43466	0.882829	0.40198	0.643937
	6	ND	ND	0.0902097	0.0661471		E11-12	ND	ND	ND	0.0781784	0.0120313	0.217641
	7	0.737901	0.73641	0.699199	1.10467		E11-15	0.737155	0.00074516	0.00142957	0.901937	0.202738	0.317888
	8	0.753788	0.607486	0.403479	0.545642		E11-16	0.680637	0.0731509	0.151991	0.474561	0.0710815	0.211826
	9	0.208459	0.253524	0.228127	0.324333		E11-24	0.230991	0.0225325	0.137952	0.27623	0.0481031	0.246273
	10	0.225925	0.235583	0.1437	0.203501		E11-28	0.230754	0.00482918	0.0295964	0.173601	0.0299004	0.243579
	11	0.207249	0.186095	0.182628	0.221771		E11-38	0.196672	0.0105767	0.0760545	0.202199	0.0195715	0.136886
	12	0.397443	0.35422	0.378478	0.454044		E11-39	0.375831	0.0216112	0.0813207	0.416261	0.0377834	0.128366
	13	0.184352	0.242289	0.121375	0.221313		E11-44	0.21332	0.0289684	0.192047	0.171344	0.0499693	0.412428
	14	0.300954	0.260124	0.253214	0.328401		E11-48	0.280539	0.0204153	0.102915	0.290808	0.0375937	0.18282
	15	0.184401	0.223351	0.162984	0.1916		E11-49	0.203876	0.0194747	0.135089	0.177292	0.014308	0.114131
	16	0.26467	0.261383	0.266448	0.539521		E11-51	0.263027	0.00164372	0.00883779	0.402984	0.136536	0.479154
	17	0.456708	0.387625	0.45903	0.618995		E11-52	0.422167	0.0345415	0.11571	0.539012	0.0799826	0.209851
	18	0.296924	0.234159	0.426832	0.376052		E11-59	0.265542	0.0313827	0.167137	0.401442	0.0253897	0.0894436
	19	ND	ND	0.420487	0.904629		E11-50	ND	ND	ND	0.662558	0.242071	0.516695
	20	0.427946	0.438729	0.570157	0.610487		E11-60	0.433338	0.00539105	0.0175939	0.590322	0.0201653	0.0483094
	21	0.229924	0.163886	0.352479	0.190176		E11-61	0.196905	0.033019	0.23715	0.271327	0.0811515	0.422978
	22	0.176023	0.187186	0.209097	0.186536		E11-62	0.181604	0.00558144	0.0434645	0.197817	0.0112805	0.0806451
	23	0.341158	0.305902	0.48171	0.391309		E11-65	0.32353	0.0176278	0.0770547	0.436509	0.0452003	0.146441
	24	0.274631	0.22335	0.558206	0.35381		E11-66	0.248991	0.0256404	0.145632	0.456008	0.102198	0.316946
	25	0.206521	0.164779	0.317549	0.284122		E11-67	0.18565	0.0208711	0.158988	0.300835	0.0167134	0.0785692
	26	0.210359	0.215564	0.350526	0.21504		E11-68	0.212962	0.00260243	0.0172819	0.282783	0.0677428	0.338786
	27	0.949578	0.928067	1.37025	1.24968		E11-75	0.938823	0.0107557	0.0162021	1.30997	0.0602887	0.0650866
	28	0.225429	0.228332	0.349619	0.239195		E11-76	0.226881	0.00145178	0.00904936	0.294407	0.0552122	0.265217
	29	0.247523	0.234838	0.341837	0.238552		Beck0032	0.241181	0.00634218	0.0371887	0.290194	0.0516424	0.251671
	30	ND	ND	0.0850565	ND		H12-03436	ND	ND	ND	0.0850565	ND	ND
	31	0.0985567	0.102735	0.084278	0.0979914		H12-03039	0.100646	0.00208936	0.0293583	0.0911347	0.00685669	0.106401
	32	0.158423	0.108954	0.120442	0.107353		R12-80582	0.133689	0.0247346	0.261652	0.113897	0.00654454	0.0812608
					estimated!
				actinin per exp
			subject	Mandys106		ab154168
				mean	SEM	mean	SEM
	E11-62	Del < exon 10	03-04	0.181604	0.00558144	0.197817	0.0112805
	E11-49		03-05	0.203876	0.0194747	0.177292	0.014308
	E11-44		03-07	0.21332	0.0289684	0.171344	0.0499693
	H12-03039		03-07	0.100646	0.00208936	0.0911347	0.00685669
	R12-80582		03-07	0.133689	0.0247346	0.113897	0.00654454
	E11-12		05	ND	ND	0.0781784	0.0120313
	H12-03436	var. del.	05-44	ND	ND	0.0850565	NA
	E11-15		10-22	0.737155	0.00074516	0.901937	0.202738
	Beck0032	Del exon 45-47	45-47	0.241181	0.00634218	0.290194	0.0516424
	E11-24		45-47	0.230991	0.0225325	0.27623	0.0481031
	E11-39		45-47	0.375831	0.0216112	0.416261	0.0377834
	E11-48		45-47	0.280539	0.0204153	0.290808	0.0375937
	E11-51		45-47	0.263027	0.00164372	0.402984	0.136536
	E11-59		45-47	0.265542	0.0313827	0.401442	0.0253897
	E11-61		45-47	0.196905	0.033019	0.271327	0.0811515
	E11-65		45-47	0.32353	0.0176278	0.436509	0.0452003
	E11-67		45-47	0.18565	0.0208711	0.300835	0.0167134
	E11-68		45-47	0.212962	0.00260243	0.282783	0.0677428
	E11-76		45-47	0.226881	0.00145178	0.294407	0.0552122
	E11-5	various deletions	45-48	0.560302	0.0175823	0.784964	0.137894
	E11-11		45-55	0.580235	0.178336	0.882829	0.40198
	E11-66		48-49	0.248991	0.0256404	0.456008	0.102198
	E11-6		19 mut	ND	ND	0.186076	0.0486267		E11-38 + 4 & 50 removed
	E11-16		26 mut	0.680637	0.0731509	0.474561	0.0710815
	E11-28		29 mut	0.230754	0.00482918	0.173601	0.0299004
	E11-2			1.17849	0.0347085	1.58948	0.298082
	E11-52			0.422167	0.0345415	0.539012	0.0799826
	E11-60			0.433338	0.00539105	0.590322	0.0201653
	E11-75			0.938823	0.0107557	1.30997	0.0602887
[truncated: 14 more columns]
