# Supplementary material for: Correction: Use of capillary Western immunoassay (Wes) for quantification of dystrophin levels in skeletal muscle of healthy controls and individuals with Becker and Duchenne muscular dystrophy
Source: PLoS One. 2025 Nov 13;20(11):e0336651. doi: 10.1371/journal.pone.0336651 (PMC12614501; doi:10.1371/journal.pone.0336651)
Supplement: S5 File — (XLSX) [file pone.0336651.s005.xlsx]

## Sheet: DMD
Mandys106
	conc	exp 1	exp 2
	50	670459									a	b
	25	273948	329909							exp 1	10378	-6549
	12.5	128586	149354							exp 2	12283	-6549
	6.25	46772	65004
	3.125	25308	29342
	1.5625	13699	16773
	0.78125		8563
N=1	Sample	conc	Primary	Cap	Peak	Position	MW (kDa)	Height	Area	Width	S/N	Baseline	ug/ml CTRL02	% CTRL	height/baseline
	CTRL02 -50 ug/ml	50	Mandys106 1/50	C1:2	1	624	297	29482.2	670459	21.4	1268.7	107.2	65.2349		275.021
	CTRL02 -25 ug/ml	25	Mandys106 1/50	C1:3	1	622	298	13103.4	273948	19.6	484.8	114.1	27.028		114.841
	CTRL02 -12.5 ug/ml	12.5	Mandys106 1/50	C1:4	1	620	274	6159.8	128586	19.6	351.4	63.5	13.0213		97.0047
	CTRL02 -6.25 ug/ml	6.25	Mandys106 1/50	C1:5	1	622	300	2031.9	46772	21.6	114.8	57.4	5.13789		35.399
	CTRL02 -3.13 ug/ml	3.125	Mandys106 1/50	C1:6	1	622	298	999.7	25308	23.8	38.5	24.5	3.06967		40.8041
	CTRL02 -1.56 ug/ml	1.5625	Mandys106 1/50	C1:7	1	618	298	559	13699	23	27	36.3	1.95105		15.3994
	DMD 5	250	Mandys106 1/50	C1:8	3	620	289	4196.8	103559	23.2	163.9	106.7	10.6098	0.042439	39.3327
	DMD 13	250	Mandys106 1/50	C1:9	1	607	270	3855.8	109975	26.8	87.3	168	11.228	0.0449119	22.9512
	DMD 2	250	Mandys106 1/50	C1:10					0					0		(no del43)
	DMD 3	250	Mandys106 1/50	C1:11					0					0		(no del43)
	DMD 7	250	Mandys106 1/50	C1:12	2	616	280	347.1	10959	29.7	9.4	118.4		0	2.93159	S/N too low
	DMD 4	250	Mandys106 1/50	C1:13	2	619	291	629.3	18942	28.3	22.1	110.9	2.45625	0.00982501	5.67448
	DMD 1	250	Mandys106 1/50	C1:14					0					0		(no del43)
	DMD 14	250	Mandys106 1/50	C1:15	3	623	292	507.2	13089	24.2	12.6	107.3		0	4.72693	S/N too low
	DMD 11	250	Mandys106 1/50	C1:16	2	617	277	405.7	12345	28.6	8.7	228.5		0	1.77549	S/N too low
	DMD 15	250	Mandys106 1/50	C1:17	2	617	284	248.1	7283	27.6	17.6	111.3	1.33282	0.00533128	2.22911
	DMD 12	250	Mandys106 1/50	C1:18	2	612	277	334.2	12552	35.3	11.5	136.3		0	2.45194	S/N too low
	DMD 16	250	Mandys106 1/50	C1:19	3	621	292	480.5	12374	24.2	19.4	154.4	1.82338	0.00729351	3.11205
	DMD 10	250	Mandys106 1/50	C1:20					0					0		no peak
	DMD 6	250	Mandys106 1/50	C1:21	2	625	288	1405.9	48521	32.4	35	149.3	5.30642	0.0212257	9.41661
	DMD 8	250	Mandys106 1/50	C1:22	2	630	291	1448.3	32714	21.2	54	137.8	3.78329	0.0151332	10.5102
	DMD 17	250	Mandys106 1/50	C1:23					0					0		no peak
	DMD 9	250	Mandys106 1/50	C1:24	3	620	287	774.8	22645	27.5	23.7	131.9	2.81307	0.0112523	5.87415
			a	b
			10378	-6549
N=2	Sample	conc	Primary	Cap	Peak	Position	MW (kDa)	Height	Area	Width	S/N	Baseline	ug/ml CTRL02	% CTRL	height/baseline
	CTRL02 -25 ug/ml	25	Mandys106 1/50	C1:2	2	620	296	13833.6	329909	22.4	486	128.9	27.3922		107.32
	CTRL02 -12.5 ug/ml	12.5	Mandys106 1/50	C1:3	2	618	297	6376.7	149354	22	345.5	117.5	12.6926		54.2698
	CTRL02 -6.25 ug/ml	6.25	Mandys106 1/50	C1:4	2	618	295	3243.3	65004	18.8	251.9	87.1	5.82537		37.2365
	CTRL02 -3.13 ug/ml	3.125	Mandys106 1/50	C1:5	1	614	294	1197.9	29342	23	57.7	72.1	2.92201		16.6144
	CTRL02 -1.56 ug/ml	1.5625	Mandys106 1/50	C1:6	1	615	291	748.9	16773	21	46.9	59.5	1.89872		12.5866
	CTRL02 -0.78 ug/ml	0.78125	Mandys106 1/50	C1:7	1	613	288	360.7	8563	22.3	17.9	70.6	1.23032		5.10907
	DMD 5	250	Mandys106 1/50	C1:8	3	619	284	3652.1	105386	27.1	161.5	223.2	9.113	0.036452	16.3625
	DMD 13	250	Mandys106 1/50	C1:9	1	606	266	3600.1	97246	25.4	119.4	255.4	8.4503	0.0338012	14.0959
	DMD 2	250	Mandys106 1/50	C1:10					0					0		no peak
	DMD 3	250	Mandys106 1/50	C1:11					0					0		no peak
	DMD 7	250	Mandys106 1/50	C1:12	2	619	288	346.9	6905	18.7	9.5	193.3		0	1.79462	S/N too low
	DMD 4	250	Mandys106 1/50	C1:13	2	619	290	748.4	20271	25.4	19.6	235.7	2.18351	0.00873402	3.17522
	DMD 1	250	Mandys106 1/50											0		no peak
	DMD 14	250	Mandys106 1/50	C1:15	3	628	301	377.8	9717	24.2	4.7	152.3		0	2.48063	S/N too low
	DMD 11	250	Mandys106 1/50	C1:16	2	616	275	365.8	12970	33.3	14.2	228.1		0	1.60368	S/N too low
	DMD 15	250	Mandys106 1/50	C1:17	2	618	281	305.3	4978	15.3	18.3	241.4	0.938452	0.00375381	1.26471	peak should be wider; see N=1
	DMD 12	250	Mandys106 1/50	C1:18	2	614	281	240.5	8661	33.8	9.1	230.9		0	1.04158	S/N too low
	DMD 16	250	Mandys106 1/50	C1:19	3	618	291	291.5	7087	22.8	10.5	261.4		0	1.11515	S/N too low
	DMD 10	250	Mandys106 1/50	C1:20					0					0		no peak
	DMD 6	250	Mandys106 1/50	C1:21	2	621	284	1216.9	46884	36.2	24.1	233.8	4.35016	0.0174006	5.20488
	DMD 8	250	Mandys106 1/50	C1:22	2	630	294	1644.7	38950	22.2	63.8	208.1	3.70423	0.0148169	7.90341
	DMD 17	250	Mandys106 1/50	C1:23					0					0		no peak
	DMD 9	250	Mandys106 1/50	C1:24	3	618	287	664.4	22063	31.2	9	180.5		0	3.68089	S/N too low
			a	b
			12283	-6549
ab154168
	conc	exp 1	exp 2
	50	415311
	25	190815	176180
	12.5	84401	81553								a	b
	6.25	29008	35102							exp 1	7058.9	-7547
	3.125	13681	12213							exp 2	7066.2	-7547
	1.5625	5705	5507
	0.78125		2991
N=1	Sample	conc	Primary	Cap	Peak	Position	MW (kDa)	Height	Area	Width	S/N	Baseline	ug/ml CTRL02	% CTRL	Dp71	height/baseline
	CTRL02 -50 ug/ml	50	ab154168 1/1000	C1:2	6	629	304	25609.9	415311	15.2	3103.4	84.7	59.9042			302.36
	CTRL02 -25 ug/ml	25	ab154168 1/1000	C1:3	3	628	305	12913.2	190815	13.9	2681.2	48.1	28.101			268.466
	CTRL02 -12.5 ug/ml	12.5	ab154168 1/1000	C1:4	3	627	277	5735.1	84401	13.8	989.3	32.7	13.0258			175.385
	CTRL02 -6.25 ug/ml	6.25	ab154168 1/1000	C1:5	2	628	307	1975.3	29008	13.8	397.9	25.1	5.17857			78.6972
	CTRL02 -3.13 ug/ml	3.125	ab154168 1/1000	C1:6	1	628	308	874.4	13681	14.7	164.1	16.1	3.00727			54.3106
	CTRL02 -1.56 ug/ml	1.5625	ab154168 1/1000	C1:7	1	629	308	409.4	5705	13.1	124.2	20.3	1.87735			20.1675
	DMD 5	250	ab154168 1/1000	C1:8	2	627	301	2619.5	46433	16.7	393.1	45	7.64708	0.0305883	36422	58.2111
	DMD 13	250	ab154168 1/1000	C1:9	2	615	280	1854.7	36875	18.7	212.5	46.2	6.29305	0.0251722	18874	40.145
	DMD 2	250	ab154168 1/1000	C1:10	2	577	203	3421.9	77647	21.3	369	77.3	12.069	0.0482761	102077	44.2678
	DMD 3	250	ab154168 1/1000	C1:11	2	628	299	3608.4	70917	18.5	478.9	-0.7	11.1156	0.0444625	28130	>100
	DMD 7	250	ab154168 1/1000	C1:12	2	625	294	107.3	1391	12.2	20.3	29.4	1.2662	0.00506481	28786	3.64966
	DMD 4	250	ab154168 1/1000	C1:13	2	625	293	1471.9	31527	20.1	175.8	41.6	5.53542	0.0221417	28191	35.3822
	DMD 1	250	ab154168 1/1000	C1:14	2	536	151	123.3	2228	17	21.5	43.9	1.38478	0.00553911	28749	2.80866
	DMD 14	250	ab154168 1/1000	C1:15	2	618	285	138.6	2728	18.5	17.7	29.5	1.45561	0.00582244	16635	4.69831
	DMD 11	250	ab154168 1/1000	C1:16	2	616	275	123.6	1922	14.6	23.6	36	1.34143	0.00536571	34464	3.43333
	DMD 15	250	ab154168 1/1000	C1:17	2	623	284	93.3	1271	12.8	19	28.9	1.2492	0.00499681	21835	3.22837
	DMD 12	250	ab154168 1/1000	C1:18	2	615	272	66.4	1302	18.4	14.9	26		0	19651	2.55385	S/N too low
	DMD 16	250	ab154168 1/1000	C1:19	2	632	306	206.4	3266	14.9	22.6	38.9	1.53183	0.0061273	44127	5.30591
	DMD 10	250	ab154168 1/1000	C1:20	2	635	295	84.5	1483	16.5	10.1	29.1		0	57897	2.90378	S/N too low
	DMD 6	250	ab154168 1/1000	C1:21	2	634	302	620.9	14780	22.4	65.4	17.8	3.16296	0.0126518	32938	34.882
	DMD 8	250	ab154168 1/1000	C1:22	2	636	303	1122.9	24121	20.2	216.4	21.4	4.48625	0.017945	38867	52.472
	DMD 17	250	ab154168 1/1000	C1:23	2	636	290	117.6	2859	22.8	22.6	18.4	1.47417	0.00589667	30208	6.3913
	DMD 9	250	ab154168 1/1000	C1:24	2	628	295	326.9	5265	15.1	48.8	26.3	1.81501	0.00726005	46923	12.4297
			a	b
			7058.9	-7547
N=2	Sample	conc	Primary	Cap	Peak	Position	MW (kDa)	Height	Area	Width	S/N	Baseline	ug/ml CTRL02	% CTRL	Dp71	height/baseline
	CTRL02 -25 ug/ml	25	ab154168 1/1000	C1:2	3	616	303	11981.8	176180	13.8	1976.9	53.1	26.0008			225.646
	CTRL02 -12.5 ug/ml	12.5	ab154168 1/1000	C1:3	2	615	303	5691.5	81553	13.5	1214.4	44.3	12.6093			128.476
	CTRL02 -6.25 ug/ml	6.25	ab154168 1/1000	C1:4	1	614	302	2576	35102	12.8	565.2	36.6	6.03563			70.3825
	CTRL02 -3.13 ug/ml	3.125	ab154168 1/1000	C1:5	1	614	304	851.2	12213	13.5	229.1	26.9	2.79641			31.6431
	CTRL02 -1.56 ug/ml	1.5625	ab154168 1/1000	C1:6	1	612	303	363.6	5507	14.2	113	22.9	1.84739			15.8777
	CTRL02 -0.78 ug/ml	0.78125	ab154168 1/1000	C1:7	1	612	300	197.9	2991	14.2	57.8	20.5	1.49132			9.65366
	DMD 5	250	ab154168 1/1000	C1:8	2	615	296	2261	38045	15.8	325.2	59.4	6.45212	0.0258085	36594	38.064
	DMD 13	250	ab154168 1/1000	C1:9	2	605	278	1548.2	24539	14.9	322.8	42.8	4.54077	0.0181631	12798	36.1729
	DMD 2	250	ab154168 1/1000	C1:10	2	575	203	2543.5	78846	29.1	203.5	54.4	12.2262	0.0489049	90941	46.7555
	DMD 3	250	ab154168 1/1000	C1:11	2	616	296	3781.1	68368	17	684.9	36.6	10.7434	0.0429736	25639	103.309
	DMD 7	250	ab154168 1/1000	C1:12	2	613	290	40.1	369	8.6	8.8	32.1		0	23362	1.24922	S/N too low
	DMD 4	250	ab154168 1/1000	C1:13	2	613	287	1194.4	27231	21.4	114.2	54.6	4.92174	0.019687	27993	21.8755
	DMD 1	250	ab154168 1/1000	C1:14	2	527	147	120.6	2411	18.8	22.9	26.1	1.40924	0.00563698	24304	4.62069
	DMD 14	250	ab154168 1/1000	C1:15	2	612	286	97.9	1147	11	26.9	31.9	1.23036	0.00492146	13467	3.06897
	DMD 11	250	ab154168 1/1000	C1:16	2	609	278	76.4	1041	12.8	18.6	44.7		0	25789	1.70917	peak too low
	DMD 15	250	ab154168 1/1000	C1:17	2	612	282	62.7	606	9.1	12.4	33.1		0	19105	1.89426	S/N too low
	DMD 12	250	ab154168 1/1000	C1:18					0					0	19709		no peak
	DMD 16	250	ab154168 1/1000	C1:19	2	621	300	188.1	3167	15.8	25.4	40.5	1.51623	0.00606493	37216	4.64444
	DMD 10	250	ab154168 1/1000	C1:20	2	622	279	54.1	732	12.7	11.8	46.5		0	43686	1.16344	S/N too low
	DMD 6	250	ab154168 1/1000	C1:21	2	625	299	513.2	11057	20.2	61.9	35.2	2.63282	0.0105313	30292	14.5795
	DMD 8	250	ab154168 1/1000	C1:22	2	625	295	822.7	16683	19	123.6	47.6	3.429	0.013716	29808	17.2836
	DMD 17	250	ab154168 1/1000	C1:23	2	624	281	115.1	2574	21	17.6	27.5	1.43231	0.00572925	28104	4.18545
	DMD 9	250	ab154168 1/1000	C1:24	2	619	293	223.8	3781	15.9	40.2	18.1	1.60312	0.0064125	40710	12.3646
			a	b
			7066.2	-7547
ab68167 (a-actinin)
	conc	exp 1	exp 2
	5	3476900	3149435
	2.5	1742648	1681355
	1.25	866530	873036
	0.625	441127	323992								a	b
	0.3125	213201	189620							exp 1	694431	4510
	0.15625	126821	89009							exp 2	638349	4510
N=1	Sample	conc (ug/ml)	Primary	Cap	Peak	Position	MW (kDa)	Height	Area	Width	S/N	Baseline	ug/ml CTRL02	% CTRL02
	CTRL02 -5 ug/ml	5	ab68167 1/100	C1:2	1	495	107	217947	3476900	15	13869.9	193.7	5.00034
	CTRL02 -2.5 ug/ml	2.5	ab68167 1/100	C1:3	1	493	107	116469	1742648	14.1	8448.4	163.2	2.50297
	CTRL02 -1.25 ug/ml	1.25	ab68167 1/100	C1:4	1	493	107	60988.2	866530	13.3	4829.6	116.7	1.24133
	CTRL02 -0.625 ug/ml	0.625	ab68167 1/100	C1:5	1	493	107	32241.7	441127	12.9	3159.7	94.2	0.628741
	CTRL02 -0.313 ug/ml	0.3125	ab68167 1/100	C1:6	1	494	108	15231.7	213201	13.1	1768.8	59.9	0.300521
	CTRL02 -0.156 ug/ml	0.15625	ab68167 1/100	C1:7	1	493	107	9650	126821	12.3	1059	70	0.176131
	DMD 5	2.5	ab68167 1/100	C1:8	2	494	108	68761.1	1020472	13.9	6095.3	128.3	1.46301	0.585205
	DMD 13	2.5	ab68167 1/100	C1:9	2	494	108	121178	1844784	14.3	6761.9	175.8	2.65005	1.06002
	DMD 2	2.5	ab68167 1/100	C1:10	2	498	108	142351	2351542	15.5	6513.8	217.4	3.37979	1.35192
	DMD 3	2.5	ab68167 1/100	C1:11	1	495	108	81431	1208212	13.9	5946.1	91.3	1.73336	0.693346
	DMD 7	2.5	ab68167 1/100	C1:12	2	496	108	62847.3	957433	14.3	4725.2	200.3	1.37224	0.548894
	DMD 4	2.5	ab68167 1/100	C1:13	2	495	108	121250	1840136	14.3	8959.5	210	2.64335	1.05734
	DMD 1	2.5	ab68167 1/100	C1:14	2	496	108	93108	1462586	14.8	6396.1	136.4	2.09967	0.839868
	DMD 14	2.5	ab68167 1/100	C1:15	2	495	109	118769	1691090	13.4	7619.9	182	2.42872	0.971489
	DMD 11	2.5	ab68167 1/100	C1:16	2	494	108	118204	1829415	14.5	8445.2	176.6	2.62791	1.05117
	DMD 15	2.5	ab68167 1/100	C1:17	2	496	108	97483.3	1568135	15.1	5305.5	124	2.25166	0.900665
	DMD 12	2.5	ab68167 1/100	C1:18	1	495	108	94418.4	1504301	15	5953	178.8	2.15974	0.863896
	DMD 16	2.5	ab68167 1/100	C1:19	2	495	108	110492	1831976	15.6	6246.4	161.3	2.6316	1.05264
	DMD 10	2.5	ab68167 1/100	C1:20	1	495	107	126311	2019153	15	8100.1	266	2.90114	1.16046
	DMD 6	2.5	ab68167 1/100	C1:21	1	496	108	65449.2	986129	14.2	3582.4	170.6	1.41356	0.565423
	DMD 8	2.5	ab68167 1/100	C1:22	1	496	107	121317	2018291	15.6	7345.7	169.9	2.8999	1.15996
	DMD 17	2.5	ab68167 1/100	C1:23	1	496	108	110656	1746663	14.8	7431.4	211.7	2.50875	1.0035
	DMD 9	2.5	ab68167 1/100	C1:24	2	498	108	122585	1944699	14.9	9279.2	108.3	2.79393	1.11757
			a	b
			694431	4510
N=2	Sample	conc (ug/ml)	Primary	Cap	Peak	Position	MW (kDa)	Height	Area	Width	S/N	Baseline	ug/ml CTRL02	% CTRL02
	CTRL02 -5 ug/ml	5	ab68167 1/100	C1:2	2	490	106	214607	3149435	13.8	11563.9	191.7	4.92665
	CTRL02 -2.5 ug/ml	2.5	ab68167 1/100	C1:3	2	487	106	128727	1681355	12.3	8302.9	153.9	2.62685
	CTRL02 -1.25 ug/ml	1.25	ab68167 1/100	C1:4	1	486	107	67240.9	873036	12.2	7040.1	70.7	1.36058
	CTRL02 -0.625 ug/ml	0.625	ab68167 1/100	C1:5	1	486	106	26185.4	323992	11.6	2860.3	62.8	0.500482
	CTRL02 -0.313 ug/ml	0.3125	ab68167 1/100	C1:6	1	485	106	15756.1	189620	11.3	1790.8	50.5	0.289982
	CTRL02 -0.156 ug/ml	0.15625	ab68167 1/100	C1:7	1	486	106	7860.5	89009	10.6	1174.1	46.8	0.132371
	DMD 5	2.5	ab68167 1/100	C1:8	2	487	106	64778.7	824571	12	5103.7	100.2	1.28466	0.513864
	DMD 13	2.5	ab68167 1/100	C1:9	2	488	107	95731.6	1293185	12.7	8464.5	110.1	2.01876	0.807505
	DMD 2	2.5	ab68167 1/100	C1:10	2	488	107	166795	2335367	13.2	11113.2	181.9	3.65138	1.46055
	DMD 3	2.5	ab68167 1/100	C1:11	2	488	107	85999.3	1132284	12.4	6771.6	167.7	1.7667	0.706682
	DMD 7	2.5	ab68167 1/100	C1:12	2	487	107	55726.2	725551	12.2	4497.7	138.4	1.12954	0.451816
	DMD 4	2.5	ab68167 1/100	C1:13	2	485	107	150988	2209232	13.7	9131.6	164.9	3.45379	1.38152
	DMD 1	2.5	ab68167 1/100	C1:14	2	489	107	96453.5	1347410	13.1	6229.1	158.2	2.10371	0.841483
	DMD 14	2.5	ab68167 1/100	C1:15	2	488	107	104986	1470852	13.2	6877.2	189.4	2.29709	0.918834
	DMD 11	2.5	ab68167 1/100	C1:16	2	488	107	124105	1779504	13.5	7615	179.4	2.7806	1.11224
	DMD 15	2.5	ab68167 1/100	C1:17	2	488	107	110036	1546823	13.2	8312.2	137.8	2.4161	0.966439
	DMD 12	2.5	ab68167 1/100	C1:18	2	489	107	124632	1687404	12.7	10471.4	135.2	2.63632	1.05453
	DMD 16	2.5	ab68167 1/100	C1:19	2	489	106	111523	1532240	12.9	9010.4	162.9	2.39325	0.957301
	DMD 10	2.5	ab68167 1/100	C1:20	1	489	106	113087	1613035	13.4	7119	205.8	2.51982	1.00793
	DMD 6	2.5	ab68167 1/100	C1:21	2	490	107	54500.1	733477	12.6	4043.1	104.5	1.14196	0.456783
	DMD 8	2.5	ab68167 1/100	C1:22	2	489	106	108284	1523707	13.2	8600	155.1	2.37988	0.951954
	DMD 17	2.5	ab68167 1/100	C1:23	2	490	107	121428	1701514	13.2	10742.8	143.8	2.65843	1.06337
	DMD 9	2.5	ab68167 1/100	C1:24	2	491	107	137886	1956976	13.3	12667.1	104.7	3.05862	1.22345
			a	b
			638349	4510
	Summary			Mandys106		ab154168		a-act		Mandys106 / act						ab154168/act
				exp 1	exp 2	exp 1	exp 2	exp 1	exp 2	exp 1	exp 2	mean	stdev	SEM	CV	exp 1	exp 2	mean	stdev	SEM	CV
		45	DMD 5	0.042439	0.036452	0.0305883	0.0258085	0.585205	0.513864	0.0725198	0.0709371	0.0717285	0.00111916	0.000791367	0.0156028	0.0522694	0.0502244	0.0512469	0.00144603	0.0010225	0.028217
		45-54	DMD 13	0.0449119	0.0338012	0.0251722	0.0181631	1.06002	0.807505	0.042369	0.0418588	0.0421139	0.000360775	0.000255106	0.00856664	0.0237469	0.0224928	0.0231199	0.000886779	0.000627047	0.0383557
		14-43	DMD 2	ND	ND	0.0482761	0.0489049	1.35192	1.46055			0		0		0.0357094	0.0334838	0.0345966	0.00157368	0.00111276	0.0454867
		43	DMD 3	ND	ND	0.0444625	0.0429736	0.693346	0.706682			0		0		0.0641274	0.0608104	0.0624689	0.00234547	0.0016585	0.0375462
		46-48	DMD 7	ND	ND	0.00506481	0	0.548894	0.451816			0		0		0.0092273		0	(only 1x)	0
		44	DMD 4	0.00982501	0.00873402	0.0221417	0.019687	1.05734	1.38152	0.00929219	0.00632206	0.00780713	0.0021002	0.00148506	0.269011	0.0209409	0.0142503	0.0175956	0.00473101	0.00334533	0.268874
		12-44	DMD 1	ND	ND	0.00553911	0.00563698	0.839868	0.841483			0		0		0.00659521	0.00669886	0.00664703	7.3289e-05	5.18231e-05	0.0110258
		46-53	DMD 14	ND	ND	0.00582244	0.00492146	0.971489	0.918834			0		0		0.00599331	0.0053562	0.00567476	0.000450508	0.000318557	0.0793881
		45-52	DMD 11	ND	ND	0.00536571	0	1.05117	1.11224			0		0		0.00510453		0	(only 1x)	0
		48-52	DMD 15	0.00533128	0.00375381	0.00499681	0	0.900665	0.966439	0.00591927	0.00388416	0.00490171	0.00143903	0.00101755	0.293578	0.00554791		0	(only 1x)	0
		45-52	DMD 12	ND	ND	0	0	0.863896	1.05453			0		0				0		0
		52	DMD 16	0.00729351	ND	0.0061273	0.00606493	1.05264	0.957301	0.00692877		0	(only 1x)	0		0.00582088	0.00633545	0.00607817	0.000363851	0.000257282	0.059862
		45-50	DMD 10	ND	ND	0	0	1.16046	1.00793			0		0				0		0
		45	DMD 6	0.0212257	0.0174006	0.0126518	0.0105313	0.565423	0.456783	0.0375394	0.0380939	0.0378167	0.000392076	0.000277239	0.0103678	0.0223758	0.0230553	0.0227156	0.000480444	0.000339725	0.0211504
		46-49	DMD 8	0.0151332	0.0148169	0.017945	0.013716	1.15996	0.951954	0.0130463	0.0155647	0.0143055	0.00178081	0.00125922	0.124484	0.0154704	0.0144083	0.0149393	0.000751018	0.00053105	0.0502713
		52-54	DMD 17	ND	ND	0.00589667	0.00572925	1.0035	1.06337			0		0		0.00587611	0.00538782	0.00563196	0.000345272	0.000244144	0.0613059
		46-49	DMD 9	0.0112523	ND	0.00726005	0.0064125	1.11757	1.22345	0.0100685		0	(only 1x)	0		0.00649628	0.00524134	0.00586881	0.000887382	0.000627474	0.151203
					Mandys106		ab154168
					mean	SEM	mean	SEM
			12-44	DMD 1	0	0	0.00664703	5.18231e-05
			14-43	DMD 2	0	0	0.0345966	0.00111276
			43	DMD 3	0	0	0.0624689	0.0016585
			44	DMD 4	0.00780713	0.00148506	0.0175956	0.00334533
			45	DMD 5	0.0717285	0.000791367	0.0512469	0.0010225
				DMD 6	0.0378167	0.000277239	0.0227156	0.000339725
			46-48	DMD 7	0	0	0	0
			46-49	DMD 8	0.0143055	0.00125922	0.0149393	0.00053105
				DMD 9	0	0	0.00586881	0.000627474
			45-50	DMD 10	0	0	0	0
			45-52	DMD 11	0	0	0	0
				DMD 12	0	0	0	0
			45-54	DMD 13	0.0421139	0.000255106	0.0231199	0.000627047
			46-53	DMD 14	0	0	0.00567476	0.000318557
			48-52	DMD 15	0.00490171	0.00101755	0	0
			52	DMD 16	0	0	0.00607817	0.000257282
			52-54	DMD 17	0	0	0.00563196	0.000244144
