# Supplementary material for: Correction: Use of capillary Western immunoassay (Wes) for quantification of dystrophin levels in skeletal muscle of healthy controls and individuals with Becker and Duchenne muscular dystrophy
Source: PLoS One. 2025 Nov 13;20(11):e0336651. doi: 10.1371/journal.pone.0336651 (PMC12614501; doi:10.1371/journal.pone.0336651)
Supplement: S6 File — (XLSX) [file pone.0336651.s006.xlsx]

## Sheet: final graph
	BMD:	subject	ab154168			DMD:	subject	ab154168			CTRL:	subject	ab154168
			mean	SEM				mean	SEM				mean	SEM
		BMD 1	0.197817	0.0112805			DMD 1	0.00350032	3.52823e-05			Ctrl1	0.831747	0.0158852
		BMD 2	0.177292	0.014308			DMD 2	0.0361957	0.001112			Ctrl2	1.06874	0.0157868
		BMD 3	0.171344	0.0499693			DMD 3	0.0660791	0.00162849			Ctrl3	1.16202	0.061888
		BMD 4	0.0911347	0.00685669			DMD 4	0.0193638	0.00388223			Ctrl4	0.658209	0.0687353
		BMD 5	0.113897	0.00654454			DMD 5	0.055981	0.00125327			Ctrl5	1.46811	0.122328
		BMD 6	0.0781784	0.0120313			DMD 6	0.023033	0.000736977			Ctrl6	1.17265	0.0470356
		BMD 7	0.0850565	NA			DMD 7	0	0			Ctrl7	0.355601	0.0290666
		BMD 8	0.901937	0.202738			DMD 8	0.0160647	0.00104843			Ctrl8	1.29707	0.113587
		BMD 10	0.290194	0.0516424			DMD 9	0.00436283	0.00091221			Ctrl9	0.819114	0.0906048
		BMD 12	0.27623	0.0481031			DMD 10	0	0			Ctrl10	1.73217	0.0252595
		BMD 13	0.416261	0.0377834			DMD 11	0	0			Ctrl11	1.0996	0.0269546
		BMD 14	0.290808	0.0375937			DMD 12	0	0			Ctrl12	0.92703	0.016693
		BMD 15	0.402984	0.136536			DMD 13	0.0252893	0.000985215			Ctrl13	1.54756	0.0468918
		BMD 16	0.401442	0.0253897			DMD 14	0.0026577	0.000934179			Ctrl14	0.979391	0.0752852
		BMD 17	0.271327	0.0811515			DMD 15	0	0			Ctrl15	0.999599	0.189423
		BMD 18	0.436509	0.0452003			DMD 16	0.00381907	7.50457e-06			Ctrl16	0.812287	0.0203972
		BMD 19	0.300835	0.0167134			DMD 17	0.00325193	0.00035784			Ctrl17	1.00952	0.135303
		BMD 20	0.282783	0.0677428								Ctrl18	0.873127	0.0281327
		BMD 21	0.294407	0.0552122								Ctrl19	0.961997	0.00921817
		BMD 22	0.784964	0.137894								Ctrl20	1.49993	0.0198481
		BMD 23	0.882829	0.40198								Ctrl21	1.24172	0.11451
		BMD 24	0.456008	0.102198								Ctrl22	0.319	0.195864
		BMD 26	0.186076	0.0486267								Ctrl23	0.910973	0.0355967
		BMD 27	0.474561	0.0710815								Ctrl24	1.0272	0.0417913
		BMD 28	0.173601	0.0299004								Ctrl25	1.09182	0.000949652
												Ctrl26	1.04237	0.0222771
												Ctrl27	1.13086	0.0259592
												Ctrl28	0.680187	0.081144
												Ctrl29	1.03324
												Ctrl30	1.16476	0.060081
												Ctrl31	0.969025	0.111468
	Sorted by dystrophin level:
		ab154168
		mean			SEM
		CTRL	BMD	DMD	CTRL	BMD	DMD	to sort
	DMD 10			0			0	0
	DMD 11			0			0	0
	DMD 12			0			0	0
	DMD 15			0			0	0
	DMD 07			0			0	0
	DMD 17			0.00563196			0.000244144	0.00563196
	DMD 14			0.00567476			0.000318557	0.00567476
	DMD 09			0.00586881			0.000627474	0.00586881
	DMD 16			0.00607817			0.000257282	0.00607817
	DMD 01			0.00664703			5.18231e-05	0.00664703
	DMD 08			0.0149393			0.00053105	0.0149393
	DMD 04			0.0175956			0.00334533	0.0175956
	DMD 06			0.0227156			0.000339725	0.0227156
	DMD 13			0.0231199			0.000627047	0.0231199
	DMD 02			0.0345966			0.00111276	0.0345966
	DMD 05			0.0512469			0.0010225	0.0512469
	DMD 03			0.0624689			0.0016585	0.0624689
	BMD 06		0.0703461			NA		0.0703461
	BMD 07		0.0892961			NA		0.0892961
	BMD 04		0.0921853			0.00535685		0.0921853
	BMD 05		0.117379			0.0108327		0.117379
	BMD 28		0.18311			0.0466773		0.18311
	BMD 01		0.199719			0.0197581		0.199719
	BMD 02		0.207693			0.0626611		0.207693
	BMD 03		0.233202			0.138063		0.233202
	BMD 26		0.270126			0.121853		0.270126
	BMD 17		0.287339			0.0979089		0.287339
	BMD 20		0.292746			0.0826733		0.292746
	BMD 10		0.295158			0.0608291		0.295158
	BMD 21		0.301674			0.0678426		0.301674
	BMD 19		0.303138			0.0223171		0.303138
	BMD 14		0.305331			0.0698657		0.305331
	CTRL 22	0.319			0.195864			0.319
	BMD 12		0.332844			0.132348		0.332844
	CTRL 07	0.345717			0.0389512			0.345717
	BMD 15		0.415525			0.160644		0.415525
	BMD 16		0.427073			0.0310249		0.427073
	BMD 18		0.45165			0.0815131		0.45165
	BMD 13		0.461794			0.128131		0.461794
	BMD 24		0.466777			0.117944		0.466777
	BMD 27		0.516948			0.145458		0.516948
	CTRL 04	0.60714			0.119804			0.60714
	CTRL 28	0.680187			0.081144			0.680187
	CTRL 18	0.752386			0.0926076			0.752386
	CTRL 16	0.75956			0.073124			0.75956
	CTRL 01	0.799475			0.0163873			0.799475
	BMD 22		0.812793			0.200522		0.812793
	CTRL 09	0.847305			0.0624135			0.847305
	BMD 08		0.906097			0.214599		0.906097
	CTRL 23	0.910973			0.0355967			0.910973
	CTRL 12	0.92703			0.016693			0.92703
	CTRL 19	0.935084			0.0176943			0.935084
	BMD 23		0.962494			0.496081		0.962494
	CTRL 31	0.969025			0.111468			0.969025
	CTRL 14	0.979391			0.0752852			0.979391
	CTRL 17	0.988477			0.156348			0.988477
	CTRL 15	0.999599			0.189423			0.999599
	CTRL 02	1.00786			0.0766636			1.00786
	CTRL 24	1.0272			0.0417913			1.0272
	CTRL 29	1.03324						1.03324
	CTRL 26	1.04237			0.0222771			1.04237
	CTRL 03	1.07724			0.0228914			1.07724
	CTRL 25	1.09182			0.000949652			1.09182
	CTRL 11	1.0996			0.0269546			1.0996
	CTRL 27	1.13086			0.0259592			1.13086
	CTRL 06	1.1523			0.0673931			1.1523
	CTRL 30	1.16476			0.060081			1.16476
	CTRL 08	1.20092			0.209733			1.20092
	CTRL 21	1.24172			0.11451			1.24172
	CTRL 05	1.47271			0.126932			1.47271
	CTRL 20	1.49993			0.0198481			1.49993
	CTRL 13	1.54756			0.0468918			1.54756
	CTRL 10	1.73217			0.0252595			1.73217
