# Supplementary material for: Correction: Use of capillary Western immunoassay (Wes) for quantification of dystrophin levels in skeletal muscle of healthy controls and individuals with Becker and Duchenne muscular dystrophy
Source: PLoS One. 2025 Nov 13;20(11):e0336651. doi: 10.1371/journal.pone.0336651 (PMC12614501; doi:10.1371/journal.pone.0336651)
Supplement: S8 File — (ZIP) [file pone.0336651.s008.zip › S8 File – The original underlying quantitative data supporting Table 3/Table 3 -Reproducibility ab154168.xlsx]

## Sheet: operator 1
		N=1			N=2			N=3
	sample	area	ug/ml		area	ug/ml		area	ug/ml
	50	406693	50.9884		385014	49.2495		392528	50.0873						exp 1	exp 2	exp 3
	25	177765	22.5445		200640	25.8885		193834	24.9692					50	406693	385014	392528
	12.5	105160	13.5235		101857	13.3723		96850	12.7089					25	177765	200640	193834
	6.25	45815	6.14997		50544	6.87071		38612	5.34669					12.5	105160	101857	96850
	3.125		0.457534		22271	3.28841		20068	3.00243					6.25	45815	50544	38612
	1.5625	7845	1.43226		8828	1.58512		7756	1.446					3.125		22271	20068
	L1a	10423	1.75257		10890	1.84639		11746	1.9504					1.5625	7845	8828	7756
	M1a	81588	10.5947		87528	11.5567		80100	10.5914
	H1a	242474	30.5845		315038	40.3832		271209	34.7506
	L2a	11645	1.90441		13551	2.18355		10344	1.77316					lines:	a	b
	M2a	83376	10.8169		86241	11.3937		74212	9.84709					exp 1	8048.4	-3682.42
	H2a	254685	32.1017		275666	35.3946		266682	34.1783					exp 2	7892.4	-3682.42
	L3a	12642	2.02828		13457	2.17164		13244	2.13977					exp 3	7910.4	-3682.42
	M3a	76685	9.98551		89261	11.7763		82885	10.9435
	H3a	229696	28.9969		292480	37.525		248353	31.8613
	L1b	12598	2.02281		13960	2.23537		10097	1.74194
	M1b	75869	9.88413		85053	11.2431		76686	10.1598
	H1b	256178	32.2872		258817	33.2598		257361	33
	L2b	11785	1.9218		11109	1.87413		11313	1.89566
	M2b	68586	8.97923		77648	10.3049		73911	9.80904
	H2b	219113	27.682		268221	34.4513		252703	32.4112
	L3b	11684	1.90925		11605	1.93698		8634	1.55699
	M3b	64530	8.47528		78650	10.4319		67252	8.96724
	H3b	229897	29.0218		206567	26.6395		238932	30.6703
		N=1					N=2					N=3					duplicates
		ug/ml	stdv	CV			ug/ml	stdv	CV			ug/ml	stdv	CV				mean CV	min	max
	L1	1.88769	0.13512	0.0715794			2.04088	0.194491	0.0952977			1.84617	0.10423	0.0564574			L	0.0647234	0.00454622	0.157645
	M1	10.2394	0.355288	0.0346981			11.3999	0.156796	0.0137541			10.3756	0.215792	0.0207979			M	0.0506437	0.00193584	0.099256
	H1	31.4359	0.851349	0.0270821			36.8215	3.56172	0.0967293			33.8753	0.875303	0.025839			H	0.0503056	0.000430446	0.16965
	L2	1.9131	0.00869738	0.00454622			2.02884	0.154706	0.0762533			1.83441	0.0612485	0.0333887
	M2	9.89804	0.918816	0.0928281			10.8493	0.544384	0.050177			9.82806	0.0190256	0.00193584
	H2	29.8918	2.20988	0.0739292			34.923	0.471656	0.0135056			33.2948	0.883584	0.0265382
	L3	1.96877	0.0595149	0.0302296			2.05431	0.117328	0.0571132			1.84838	0.291389	0.157645
	M3	9.2304	0.755119	0.0818079			11.1041	0.672229	0.0605389			9.95536	0.98813	0.099256
	H3	29.0094	0.012487	0.000430446			32.0822	5.44277	0.16965			31.2658	0.595482	0.0190458
		ug/ml	stdv	CV			ug/ml	stdv	CV			ug/ml	stdv	CV			mean	stdev 3 exp	CV 3 exp	CV 9 values
	L	1.92319	0.033857	0.0176046			2.04134	0.0104023	0.0050958			1.84299	0.00613048	0.00332639			1.93584	0.0814712	0.0420857	0.0460642
	M	9.78929	0.419048	0.0428068			11.1178	0.225013	0.020239			10.053	0.233967	0.0232733			10.32	0.574276	0.0556468	0.0668801
	H	30.1124	1.00281	0.0333024			34.6089	1.94749	0.0562714			32.812	1.1187	0.0340944			32.5111	1.848	0.056842	0.0760349

## Sheet: operator 2
		Sample	conc	Primary	Cap	Peak	Position	MW (kDa)	Height	Area	Width	S/N	Baseline	ug/ml CTRL
n=1		CTRL02 -50 ug/ml	50	ab154168	C1:2	4	626	302	24073.4	504844	19.7	1944.1	60.3	50.7173
		CTRL02 -25 ug/ml	25	ab154168	C1:3	2	621	307	12874	235443	17.2	1362.6	62.2	24.3236
		CTRL02 -12.5 ug/ml	12.5	ab154168	C1:4	1	622	302	5769.8	103507	16.9	791.8	32.6	11.3976
		CTRL02 -6.25 ug/ml	6.25	ab154168	C1:5	2	620	301	2137.1	42118	18.5	421.7	14.3	5.38316	ug/ml CTRL
		CTRL02 -3.12 ug/ml	3.125	ab154168	C1:6	1	620	303	786	17868	21.4	150.8	18.6	3.00733	duplicates			3 dilutions
		CTRL02 -0.78 ug/ml	0.78125	ab154168	C1:7	1	622	299	174.2	3853	20.8	50	4.5	1.63426	mean	stdev	CV	mean	stdev	CV
		L1-a	2.5	ab154168	C1:8	1	628	304	299	7165	22.5	48.3	13.7	1.95874	2.06651	0.152409	0.0737517	1.99324	0.215467	0.108099
		L2-a	2.5	ab154168	C1:9	1	630	304	190.5	5256	25.9	32.2	12.8	1.77171	1.7507	0.0297197	0.0169759
		L3-a	2.5	ab154168	C1:10	1	627	301	424.9	9442	20.9	74.6	11.4	2.18182	2.16252	0.027295	0.0126218
		M1-a	12.5	ab154168	C1:11	1	625	298	3716.2	68412	17.3	584.8	38.3	7.95923	7.43219	0.745347	0.100286	7.10701	0.293445	0.0412896
		M2-a	12.5	ab154168	C1:12	2	633	300	2923.6	63113	20.3	572.1	47.8	7.44008	7.02688	0.584349	0.083159
		M3-a	12.5	ab154168	C1:13	3	626	301	3118	68874	20.8	446.5	73.4	8.00449	6.86194	1.61581	0.235474
	(did not run correctly)	H1-a	37.5	ab154168	C1:14	1	616	340	3398.3	59487	16.4	599	62	7.08483	27.7411	NA	NA	29.6767	1.72055	0.0579766
		H2-a	37.5	ab154168	C1:15	1	626	302	14595.9	315849	20.3	902.1	87.1	32.2011	30.2565	2.75014	0.0908944
		H3-a	37.5	ab154168	C1:16	2	621	303	15645.2	346319	20.8	1408	44.5	35.1863	31.0325	5.87445	0.1893
		L1-b	2.5	ab154168	C1:17	1	624	296	382.7	9365	23	56.3	19.2	2.17428
		L2-b	2.5	ab154168	C1:18	1	623	300	231.7	4827	19.6	67.1	11.2	1.72968
		L3-b	2.5	ab154168	C1:19	1	624	301	402	9048	21.1	112.6	7.4	2.14322
		M1-b	12.5	ab154168	C1:20	2	631	301	2760.4	57653	19.6	581.3	31.6	6.90515									a	b
		M2-b	12.5	ab154168	C1:21	1	630	303	2668.3	54678	19.3	490.9	37.5	6.61368									10207	-12827.9
		M3-b	12.5	ab154168	C1:22	1	631	300	1927.9	45550	22.2	228.5	18.1	5.7194
		H1-b	37.5	ab154168	C1:23	3	626	302	12448.2	270326	20.4	1262.6	66.7	27.7411
		H2-b	37.5	ab154168	C1:24	3	627	301	12001	276151	21.6	1248.1	48.1	28.3118
		H3-b	37.5	ab154168	C1:25	2	627	302	12150.8	261522	20.2	1194.1	54.7	26.8786
		Sample	conc	Primary	Cap	Peak	Position	MW (kDa)	Height	Area	Width	S/N	Baseline	ug/ml CTRL
n=2		CTRL02 -50 ug/ml	50	ab154168	C1:2	4	619	303	26845.5	569209	19.9	2082.7	104.2	49.4383
		CTRL02 -25 ug/ml	25	ab154168	C1:3	3	622	305	12690.8	293591	21.7	1232.6	75.8	26.0273
		CTRL02 -12.5 ug/ml	12.5	ab154168	C1:4	2	620	304	7130.2	139327	18.4	886.9	31.3	12.9241
		CTRL02 -6.25 ug/ml	6.25	ab154168	C1:5	1	617	301	3270.1	55599	16	613	22.9	5.81219	ug/ml CTRL
		CTRL02 -3.12 ug/ml	3.125	ab154168	C1:6	1	615	304	1045.7	21633	19.4	159.3	8.6	2.92711	duplicates			3 dilutions
		CTRL02 -0.78 ug/ml	0.78125	ab154168	C1:7	1	618	304	151.3	3161	19.6	33.3	3.5	1.3581	mean	stdev	CV	mean	stdev	CV
	L	L1-a	2.5	ab154168	C1:8	1	619	299	423.5	9148	20.3	82.3	4.8	1.86663	1.87491	0.011712	0.00624671	1.84541	0.0417007	0.022597
		L2-a	2.5	ab154168	C1:9	1	623	302	423	8928	19.8	87	6.6	1.84795	1.7977	0.071053	0.0395243
		L3-a	2.5	ab154168	C1:10	1	618	302	390.2	8705	21	61.1	10.5	1.829	1.86362	0.0489503	0.0262663
	M	M1-a	12.5	ab154168	C1:11	1	621	303	3799.1	76206	18.8	500	35.1	7.56255	7.75417	0.270999	0.0349487	7.72501	0.373911	0.0484026
		M2-a	12.5	ab154168	C1:12	1	622	303	3888.3	83659	20.2	684.6	41.9	8.19561	8.08348	0.158563	0.0196157
		M3-a	12.5	ab154168	C1:13	2	633	305	3296.5	79904	22.8	378.4	94.6	7.87666	7.33737	0.762664	0.103942
	H	H1-a	37.5	ab154168	C1:14	3	623	302	13804.1	312713	21.3	1000.8	97.5	27.6515	28.8021	1.62725	0.0564977	28.7459	2.68043	0.0932457
		H2-a	37.5	ab154168	C1:15	3	621	304	16779.8	376642	21.1	1413.9	127.4	33.0816	31.3978	2.38133	0.0758439
	(did not run correctly)	H3-a	37.5	ab154168	C1:16	1	609	338	2490.4	46435	17.5	403.7	44.3	5.03379	26.0378	NA	NA
		L1-b	2.5	ab154168	C1:17	1	624	304	450.1	9343	19.5	117.2	16.3	1.8832
		L2-b	2.5	ab154168	C1:18	1	635	306	324	7745	22.5	58.8	7.8	1.74746
		L3-b	2.5	ab154168	C1:19	1	623	308	394.6	9520	22.7	72.3	4.2	1.89823
		M1-b	12.5	ab154168	C1:20	1	621	303	3949.1	80718	19.2	516	44.2	7.9458									a	b
		M2-b	12.5	ab154168	C1:21	1	623	303	3865.8	81019	19.7	420.8	24.2	7.97136									11773	-12827.9
		M3-b	12.5	ab154168	C1:22	1	630	304	3261.1	67206	19.4	565.6	29.1	6.79809
		H1-b	37.5	ab154168	C1:23	3	625	302	14449.6	339806	22.1	1126.5	70.9	29.9528
		H2-b	37.5	ab154168	C1:24	2	621	303	13826.3	336994	22.9	749.7	31.7	29.7139
		H3-b	37.5	ab154168	C1:25	2	627	302	12207.8	293715	22.6	820.5	49.7	26.0378
		Sample	conc	Primary	Cap	Peak	Position	MW (kDa)	Height	Area	Width	S/N	Baseline	ug/ml CTRL
n=3		CTRL02 -50 ug/ml	50	ab154168	C1:2	5	627	301	17758.8	407560	21.6	1239	32.6	48.2251
		CTRL02 -25 ug/ml	25	ab154168	C1:3	3	624	300	11003.1	234812	20	1371.8	34	28.4082
		CTRL02 -12.5 ug/ml	12.5	ab154168	C1:4	1	623	303	5056.7	97133	18	608.3	55.7	12.6142
		CTRL02 -6.25 ug/ml	6.25	ab154168	C1:5	1	623	301	1830.7	40495	20.8	263.1	12.6	6.11697	ug/ml CTRL (using mean intercept)
		CTRL02 -3.12 ug/ml	3.125	ab154168	C1:6	1	618	301	932.1	20086	20.2	157.3	8.8	3.77574	duplicates			3 dilutions
		CTRL02 -0.78 ug/ml	0.78125	ab154168	C1:7	1	625	301	199.4	4251	20	30.9	3.8	1.95921	mean	stdev	CV	mean	stdev	CV
		L1-a	2.5	ab154168	C1:8	1	622	299	376.2	7728	19.3	77.9	5.3	2.35808	2.35539	0.00381246	0.00161862	2.32323	0.0468125	0.0201498
		L2-a	2.5	ab154168	C1:9	1	621	299	304.9	6716	20.7	51.3	14.2	2.24199	2.34477	0.14536	0.0619933
		L3-a	2.5	ab154168	C1:11	1	625	301	308.8	6243	19	39.8	15.8	2.18773	2.26952	0.115672	0.0509675
		M1-a	12.5	ab154168	C1:10	1	626	304	3153.5	69208	20.6	558.9	23.5	9.4108	9.28617	0.176266	0.0189815	8.8661	0.60769	0.0685408
		M2-a	12.5	ab154168	C1:12	1	622	300	3160.1	57197	17	523.1	50.8	8.03295	8.16929	0.192813	0.0236022
	(did not run correctly)	M3-a	12.5	ab154168	C1:13	1	604	303	721.3	13166	17.1	129.7	41.9	2.98191	9.14283	NA	NA
		H1-a	37.5	ab154168	C1:14	1	627	297	12775.2	280171	20.6	976.1	65.3	33.6116	32.5436	1.51039	0.0464112	31.2649	1.78223	0.0570041
		H2-a	37.5	ab154168	C1:15	4	632	306	12877.6	286674	20.9	1211.1	75.2	34.3576	32.022	3.30305	0.10315
		H3-a	2.5	ab154168	C1:16	4	628	307	10735.7	249999	21.9	859.6	134.3	30.1504	29.2291	1.30289	0.0445751
		L1-b	2.5	ab154168	C1:17	1	623	302	340.7	7681	21.2	72.2	11.1	2.35269
		L2-b	2.5	ab154168	C1:18	1	623	299	415.5	8508	19.2	73.2	7.2	2.44756
		L3-b	12.5	ab154168	C1:20	1	622	300	342.8	7669	21	71.8	7.6	2.35131
		M1-b	12.5	ab154168	C1:19	1	629	307	3016.9	67035	20.9	405.9	34	9.16153									a	b
		M2-b	12.5	ab154168	C1:21	1	622	300	2941.8	59574	19	655.8	29.7	8.30563									8717.2	-12827.9
		M3-b	37.5	ab154168	C1:22	1	625	303	3133.5	66872	20	514.9	27.3	9.14283
		H1-b	37.5	ab154168	C1:23	2	619	299	12419.7	261551	19.8	1196.3	72.8	31.4756
		H2-b	37.5	ab154168	C1:24	4	625	299	10829.7	245954	21.3	1100.4	35	29.6864
		H3-b	ab154168	ab154168	C1:25	3	627	302	11183.6	233937	19.7	846.8	31	28.3078
Combine 3 experiments operator 2:
		ug/ml CTRL02			duplicate well CVs								dilution + inter-assay CVs
		1	2	3	1	2	3		L	M	H			1	2	3	3 exp	3x3 values
	L1-a	1.95874	1.86663	2.35808	0.0737517	0.00624671	0.00161862	min:	0.00161862	0.0189815	0.0445751		L1	2.06651	1.87491	2.35539
	L2-a	1.77171	1.84795	2.24199	0.0169759	0.0395243	0.0619933	max:	0.0737517	0.235474	0.1893		L2	1.7507	1.7977	2.34477
	L3-a	2.18182	1.829	2.18773	0.0126218	0.0262663	0.0509675	mean:	0.0322185	0.0775012	0.0866674		L3	2.16252	1.86362	2.26952
	M1-a	7.95923	7.56255	9.4108	0.100286	0.0349487	0.0189815						L	1.99324	1.84541	2.32323	2.05396	2.05396
	M2-a	7.44008	8.19561	8.03295	0.083159	0.0196157	0.0236022						L CV	0.108099	0.022597	0.0201498	0.1191	0.116716
	M3-a	8.00449	7.87666	2.98191	0.235474	0.103942	NA						M1	7.43219	7.75417	9.28617
	H1-a	7.08483	27.6515	33.6116	NA	0.0564977	0.0464112						M2	7.02688	8.08348	8.16929
	H2-a	32.2011	33.0816	34.3576	0.0908944	0.0758439	0.10315						M3	6.86194	7.33737	9.14283
	H3-a	35.1863	5.03379	30.1504	0.1893	NA	0.0445751						M	7.10701	7.72501	8.8661	7.89937	7.89937
	L1-b	2.17428	1.8832	2.35269									M CV	0.0412896	0.0484026	0.0685408	0.112973	0.109347
	L2-b	1.72968	1.74746	2.44756									H1	27.7411	28.8021	32.5436
	L3-b	2.14322	1.89823	2.35131									H2	30.2565	31.3978	32.022
	M1-b	6.90515	7.9458	9.16153									H3	31.0325	26.0378	29.2291
	M2-b	6.61368	7.97136	8.30563									H	29.6767	28.7459	31.2649	29.8958	29.8958
	M3-b	5.7194	6.79809	9.14283									H CV	0.0579766	0.0932457	0.0570041	0.042605	0.0713274
	H1-b	27.7411	29.9528	31.4756
	H2-b	28.3118	29.7139	29.6864
	H3-b	26.8786	26.0378	28.3078

## Sheet: 2 operators
	Operator 1 and 2
			intra-assay variation						inter-assay variation (1 operator)						inter-operator variation
			L (n=3 dilutions)		M (n=3 dilutions)		H (n=3 dilutions)		L (3 exp)		M (3 exp)		H (3 exp)		L (2 operators)		M (2 operators)		H (2 operators)
			mean	CV	mean	CV	mean	CV	mean	CV	mean	CV	mean	CV	mean	CV	mean	CV	mean	CV
	operator 1	plate 1	1.92319	0.0176046	9.78929	0.0428068	30.1431	0.0333024	1.9	0.04	10.3	0.06	32.5219	0.0563663	2	0.04	9.1	0.19	31.2	0.06
		plate 2	2.04134	0.0050958	11.1178	0.020239	34.6037	0.0562714
		plate 3	1.84299	0.00332639	10.053	0.0232733	32.8189	0.0340944		(5%)		(7%)		(8%)
		duplicates	6% (0.5%-16%)		5% (0.2%-10%)		5% (0.04%-17%)
	operator 2	plate 1	1.99324	0.108099	7.10701	0.0412896	29.6767	0.0579766	2.05396	0.12	7.89937	0.11	29.8958	0.04		(9%)		(16%)		(8%)
		plate 2	1.84541	0.022597	7.72501	0.0484026	28.7459	0.0932457
		plate 3	2.32323	0.0201498	8.8661	0.0685408	31.2649	0.0570041		(12%)		(11%)		(7%)
		duplicates	3% (0.2%-7%)		8% (2-24%)		9% (4-19%)
	operator 1	exp 1		1.88769
			L	1.9131
				1.96877
				10.2394
			M	9.89804
				9.2304
				31.4359
			H	29.8918
				29.0094
		exp 2		2.04088
			L	2.02884
				2.05431
				11.3999
			M	10.8493
				11.1041
				36.8215
			H	34.923
				32.0822
		exp 3		1.84617
			L	1.83441
				1.84838
				10.3756
			M	9.82806
				9.95536
				33.8753
			H	33.2948
				31.2658
	operator 2	exp 1		2.06651
			L	1.7507
				2.16252
				7.43219
			M	7.02688
				6.86194
				27.7411
			H	30.2565
				31.0325
		exp 2		1.87491
			L	1.7977
				1.86362
				7.75417
			M	8.08348
				7.33737
				28.8021
			H	31.3978
				26.0378
		exp 3		2.35539
			L	2.34477
				2.26952
				9.28617
			M	8.16929
				9.14283
				32.5436
			H	32.022
				29.2291
	calibration curves
		CB1	CB2	CB3	ABG1	ABG2	ABG3
	50	504844	569209	407560	406693	385014	392528
	25	235443	293591	234812	177765	200640	193834
	12.5	103507	139327	97133	105160	101857	96850
	6.25	42118	55599	40495	45815	50544	38612
	3.125	17868	21633	20086		22271	20068
	1.5625				7845	8828	7756
	0.78125	3853	3161	4251
