# Supplementary material for: Correction: Use of capillary Western immunoassay (Wes) for quantification of dystrophin levels in skeletal muscle of healthy controls and individuals with Becker and Duchenne muscular dystrophy
Source: PLoS One. 2025 Nov 13;20(11):e0336651. doi: 10.1371/journal.pone.0336651 (PMC12614501; doi:10.1371/journal.pone.0336651)
Supplement: S8 File — (ZIP) [file pone.0336651.s008.zip › S8 File – The original underlying quantitative data supporting Table 3/Table 3 -Reproducibility Mandys106.xlsx]

## Sheet: operator 1
		exp 1	exp 2	exp 3
	50	536923	467878	473939
	25	261084	282388	287555
	12.5	161905	144250	149398											a	b
	6.25	90900	75598	85972										exp 1	10023	28698
	3.125	66247	60911	50106										exp 2	9046.2	28698
	1.5625	34385	33346	37132										exp 3	9206.3	28698
	Summary 3 experiments:
		N=1				N=2				N=3
	sample	area	ug/ml		sample	area	ug/ml		sample	area	ug/ml
	50	536923	50.7059		50	467878	48.5486		50	473939	48.3626
	25	261084	23.1853		25	282388	28.0438		25	287555	28.1174
	12.5	161905	13.2901		12.5	144250	12.7735		12.5	149398	13.1106
	6.25	90900	6.20593		6.25	75598	5.1845		6.25	85972	6.22117
	3.125	66247	3.74628		3.125	60911	3.56094		3.125	50106	2.32536
	1.5625	34385	0.567395		1.5625	33346	0.513807		1.5625	37132	0.916112
	L1a	54559	2.58017		L1a	43184	1.60134		L1a	48534	2.15461
	M1a	178895	14.9852		M1a	138559	12.1444		M1a	161488	14.4238
	H1a	502871	47.3085		H1a	438884	45.3435		H1a	439710	44.6446
	L2a	57169	2.84057		L2a	52405	2.62066		L2a	44914	1.7614
	M2a	174564	14.5531		M2a	153489	13.7949		M2a	147811	12.9382
	H2a	441878	41.2232		H2a	455569	47.1879		H2a	456350	46.4521
	L3a	57580	2.88157		L3a	48594	2.19938		L3a	36832	0.883525
	M3a	170715	14.1691		M3a	165389	15.1103		M3a	159674	14.2268
	H3a	485780	45.6033		H3a	433359	44.7327		H3a	427062	43.2708
	L1b	48584	1.98404		L1b	45028	1.80518		L1b	55647	2.92723
	M1b	151912	12.2931		M1b	147237	13.1037		M1b	152876	13.4884
	H1b	406249	37.6685		H1b	442731	45.7687		H1b	426796	43.2419
	L2b	49153	2.04081		L2b	47264	2.05235		L2b	51676	2.4959
	M2b	144336	11.5373		M2b	149692	13.3751		M2b	151993	13.3925
	H2b	345823	31.6397		H2b	435968	45.0211		H2b	422710	42.7981
	L3b	43700	1.49676		L3b	46279	1.94347		L3b	48937	2.19839
	M3b	125830	9.69091		M3b	152657	13.7029		M3b	146039	12.7457
	H3b	168754	13.9735		H3b	378501	38.6685		H3b	168384	15.1729
		N=1				N=2				N=3				summary duplicate wells
		ug/ml	stdv	CV		ug/ml	stdv	CV		ug/ml	stdv	CV			mean	min	max
	L1	2.2821	0.298064	0.13061		1.70326	0.101921	0.059839		2.54092	0.386312	0.152036		L	0.147316	0.059839	0.316288
	M1	13.6392	1.34605	0.0986903		12.6241	0.479649	0.0379947		13.9561	0.467723	0.0335139		M	0.0677706	0.0154485	0.187686
	H1	42.4885	4.82001	0.113443		45.5561	0.212631	0.00466745		43.9433	0.701368	0.0159607		H	0.0575356	0.00466745	0.131527
	L2	2.44069	0.39988	0.163839		2.33651	0.284152	0.121614		2.12865	0.367249	0.172526
	M2	13.0452	1.50793	0.115593		13.585	0.209867	0.0154485		13.1653	0.227127	0.0172519
	H2	36.4315	4.79173	0.131527		46.1045	1.08338	0.0234984		44.6251	1.82701	0.0409413
	L3	2.18916	0.692407	0.316288		2.07142	0.127954	0.0617712		2.19839	NA	NA
	M3	11.93	2.2391	0.187686		14.4066	0.703721	0.0488471		13.4863	0.740526	0.0549097
	H3	45.6033	NA	NA		41.7006	3.0321	0.0727112		43.2708	NA	NA
														3 experiments			9 values
														mean	stdev	CV	stdev	CV
	L	2.30398	0.127181	0.0552003		2.03706	0.31802	0.156117		2.28932	0.220667	0.0963896		2.21012	0.122518	0.0554352	0.241637	0.109332
	M	12.8715	0.867728	0.0674149		13.5386	0.892165	0.0658981		13.5359	0.397712	0.029382		13.3153	0.313846	0.0235703	0.7332	0.0550645
	H	41.5077	4.66391	0.112363		44.4537	2.39999	0.0539886		43.9464	0.67715	0.0154086		43.3026	1.28596	0.029697	2.97541	0.0687119

## Sheet: operator 2
n=1	Sample	conc (ug/ml)	Primary	Cap	Peak	Name	Position	MW (kDa)	Height	Area	% Area	Width	S/N	Baseline	ug/ml
	CTRL02 -50 ug/ml	50	Mandys106 (GSK)	C1:2	1		619	300	24822.4	530972		20.1	1392.1	101.4	51.5721
	CTRL02 -25 ug/ml	25	Mandys106 (GSK)	C1:3	1		617	298	11023.7	222038		18.9	635.9	71.3	22.4246
	CTRL02 -12.5 ug/ml	12.5	Mandys106 (GSK)	C1:4	2		616	296	5862.2	108903		17.5	396.1	58	11.7505
	CTRL02 -6.25 ug/ml	6.25	Mandys106 (GSK)	C1:5	1		615	298	1731.4	37355		20.3	130.7	37.1	5.00003
	CTRL02 -3.12 ug/ml	3.125	Mandys106 (GSK)	C1:6	1		614	297	1159.9	23992		19.4	102.9	28.6	3.73925
	CTRL02 -0.78 ug/ml	0.78125	Mandys106 (GSK)	C1:7	1		612	292	431.5	8811		19.2	53.2	14.8	2.30694
	L1-a	2.5	Mandys106 (GSK)	C1:8	1		618	294	767.9	19232		23.5	56.2	38.6	3.29015
	L2-a	2.5	Mandys106 (GSK)	C1:9	1		618	295	770.3	19199		23.4	61.7	37.2	3.28704
	L3-a	2.5	Mandys106 (GSK)	C1:10	1		619	297	744.6	17966		22.7	52.3	38.1	3.1707
	M1-a	12.5	Mandys106 (GSK)	C1:11	1		619	296	4259.9	86768		19.1	336.2	65.8	9.66207
	M2-a	12.5	Mandys106 (GSK)	C1:12	1		620	298	3906.7	83531		20.1	243.1	84.9	9.35667
	M3-a	12.5	Mandys106 (GSK)	C1:13	1		618	296	5152.6	111000		20.2	310	120.6	11.9483
	H1-a	37.5	Mandys106 (GSK)	C1:14	1		619	299	16554.7	359286		20.4	906.1	154.3	35.3737
	H2-a	37.5	Mandys106 (GSK)	C1:15	2		619	298	17292.1	386911		21	789.1	112.5	37.9801
	H3-a	37.5	Mandys106 (GSK)	C1:16	2		620	300	16486.4	386718		22	880.4	108.6	37.9619
	L1-b	2.5	Mandys106 (GSK)	C1:17	1		617	292	639.5	16694		24.5	56.7	50.8	3.05069
	L2-b	2.5	Mandys106 (GSK)	C1:18	1		617	295	676.1	18135		25.2	29.4	42.3	3.18665
	L3-b	2.5	Mandys106 (GSK)	C1:19	1		620	294	701.7	18134		24.3	42.6	29.2	3.18655
	M1-b	12.5	Mandys106 (GSK)	C1:20	1		620	298	4008.8	80925		19	285.1	44.2	9.11079
	M2-b	12.5	Mandys106 (GSK)	C1:21	1		618	299	4307.1	88325		19.3	268.7	68.1	9.80897
	M3-b	12.5	Mandys106 (GSK)	C1:22	1		622	299	3135.7	73614		22.1	207.3	48.5	8.42101
	H1-b	37.5	Mandys106 (GSK)	C1:23	1		620	298	12352.2	273738		20.8	632.6	64.3	27.3024
	H2-b	37.5	Mandys106 (GSK)	C1:24	1		619	295	12287.5	279134		21.3	710.3	64.6	27.8115
	H3-b	37.5	Mandys106 (GSK)	C1:25	1		620	297	13221.5	288386		20.5	669.1	72	28.6844
									a	b
									10599	-15640.3
	Sample	conc (ug/ml)	Primary	Cap	Peak	Name	Position	MW (kDa)	Height	Area	% Area	Width	S/N	Baseline	ug/ml
	CTRL02 -50 ug/ml	50	Mandys106 (GSK)	C1:2	1		616	296	23427.2	540398		21.7	969.9	86.4	50.9193
	CTRL02 -25 ug/ml	25	Mandys106 (GSK)	C1:3	1		613	294	11110.8	241334		20.4	628.8	77	23.5324
	CTRL02 -12.5 ug/ml	12.5	Mandys106 (GSK)	C1:4	1		612	296	5338.7	114291		20.1	375.1	36	11.8985
	CTRL02 -6.25 ug/ml	6.25	Mandys106 (GSK)	C1:5	1		612	293	2223.2	45859		19.4	217	63.7	5.6318
	CTRL02 -3.12 ug/ml	3.125	Mandys106 (GSK)	C1:6	1		609	291	987.5	21554		20.5	75.6	38.5	3.40607
	CTRL02 -0.78 ug/ml	0.78125	Mandys106 (GSK)	C1:7	1		609	287	335.8	8389		23.5	31.1	28.2	2.20048
	L1-a	2.5	Mandys106 (GSK)	C1:8	1		617	295	653.1	17654		25.4	49.9	30.7	3.04893
	L2-a	2.5	Mandys106 (GSK)	C1:9	1		615	291	694.9	15766		21.3	61.2	10	2.87603
	L3-a	2.5	Mandys106 (GSK)	C1:10	1		616	291	652.3	17463		25.2	41.7	32.5	3.03144
	M1-a	12.5	Mandys106 (GSK)	C1:11	1		616	295	4826.5	100872		19.6	350.2	64	10.6696
	M2-a	12.5	Mandys106 (GSK)	C1:12	1		616	297	4171.4	99897		22.5	221.1	106.6	10.5803
	M3-a	12.5	Mandys106 (GSK)	C1:13	1		613	293	4423.7	109735		23.3	209.3	135.3	11.4813
	H1-a	37.5	Mandys106 (GSK)	C1:14	1		616	295	14985.6	370521		23.2	624.2	155.5	35.3628
	H2-a	37.5	Mandys106 (GSK)	C1:15	1		617	295	13925.4	338608		22.8	853.7	184.9	32.4403
	H3-a	37.5	Mandys106 (GSK)	C1:16	1		615	295	15213.7	372928		23	666.6	128.7	35.5832
	L1-b	2.5	Mandys106 (GSK)	C1:17	1		619	293	605	16877		26.2	34.1	48.9	2.97777
	L2-b	2.5	Mandys106 (GSK)	C1:18	1		613	293	639.7	16770		24.6	36.6	33.1	2.96798
	L3-b	2.5	Mandys106 (GSK)	C1:19	1		615	291	762.4	18618		22.9	59.8	29.3	3.13721
	M1-b	12.5	Mandys106 (GSK)	C1:20	1		616	293	4210.1	100114		22.3	228.6	55.9	10.6002
	M2-b	12.5	Mandys106 (GSK)	C1:21	1		616	294	3957	88470		21	271.1	46.9	9.53391
	M3-b	12.5	Mandys106 (GSK)	C1:22	2		615	295	4347.7	94461		20.4	350.9	48.2	10.0825
	H1-b	37.5	Mandys106 (GSK)	C1:23	1		616	294	14887	359323		22.7	757.2	74.5	34.3373
	H2-b	37.5	Mandys106 (GSK)	C1:24	1		616	295	12854.9	322056		23.5	645.2	59.3	30.9246
	H3-b	37.5	Mandys106 (GSK)	C1:25	1		615	295	12917.2	288159		21	838.3	63.9	27.8204
									a	b
									10920	-15640.3
n=3	Sample	conc (ug/ml)	Primary	Cap	Peak	Name	Position	MW (kDa)	Height	Area	% Area	Width	S/N	Baseline	ug/ml
	CTRL02 -50 ug/ml	50	Mandys106 (GSK)	C1:2	1		617	284	23265.9	521065		21	800	150.7	50.8822
	CTRL02 -25 ug/ml	25	Mandys106 (GSK)	C1:3	1		614	285	11193.3	231943		19.5	548.9	96.3	23.4721
	CTRL02 -12.5 ug/ml	12.5	Mandys106 (GSK)	C1:4	1		613	283	5929.7	110362		17.5	469.4	83.5	11.9456
	CTRL02 -6.25 ug/ml	6.25	Mandys106 (GSK)	C1:5	1		613	284	2339.6	45461		18.3	147.1	52.7	5.79269
	CTRL02 -3.12 ug/ml	3.125	Mandys106 (GSK)	C1:6	1		611	282	1078.9	26219		22.8	54	50.9	3.96846
	CTRL02 -0.78 ug/ml	0.78125	Mandys106 (GSK)	C1:7	1		606	278	412.3	11119		25.3	20.3	24.9	2.53691
	L1-a	2.5	Mandys106 (GSK)	C1:8	1		616	284	780.2	19705		23.7	37.9	34.3	3.3509
	L2-a	2.5	Mandys106 (GSK)	C1:9	1		619	281	576.8	17481		28.5	20.3	35.7	3.14005
	L3-a	2.5	Mandys106 (GSK)	C1:10	1		615	282	630.1	15377		22.9	38.2	58.2	2.94059
	M1-a	12.5	Mandys106 (GSK)	C1:11	1		618	284	4049.6	85063		19.7	224.1	83.4	9.54715
	M2-a	12.5	Mandys106 (GSK)	C1:12	1		616	284	4430.3	93416		19.8	235.1	87.4	10.339
	M3-a	12.5	Mandys106 (GSK)	C1:13	1		618	284	4123.1	92036		21	151.6	169.3	10.2082
	H1-a	37.5	Mandys106 (GSK)	C1:14	1		617	282	12981.9	293426		21.2	459.7	179.7	29.3009
	H2-a	37.5	Mandys106 (GSK)	C1:15	1		616	284	15296.5	350255		21.5	776.9	122.8	34.6886
	H3-a	37.5	Mandys106 (GSK)	C1:16	1		617	284	15853	362216		21.5	681.9	131.2	35.8226
	L1-b	2.5	Mandys106 (GSK)	C1:17	1		617	282	652	18075		26	27.7	67	3.19637
	L2-b	2.5	Mandys106 (GSK)	C1:18	1		617	282	665.6	16044		22.6	40.7	59.5	3.00382
	L3-b	2.5	Mandys106 (GSK)	C1:19	2		617	281	696.3	17283		23.3	47	39.9	3.12128
	M1-b	12.5	Mandys106 (GSK)	C1:20	1		620	284	4384.4	90412		19.4	197.4	77.3	10.0543
	M2-b	12.5	Mandys106 (GSK)	C1:21	1		617	284	4182.7	84859		19.1	278.9	105.6	9.52781
	M3-b	12.5	Mandys106 (GSK)	C1:22	1		616	285	4139.7	92199		20.9	186.1	97.9	10.2237
	H1-b	37.5	Mandys106 (GSK)	C1:23	1		618	283	13639	309781		21.3	565.7	123	30.8515
	H2-b	37.5	Mandys106 (GSK)	C1:24	1		617	284	12189.3	275515		21.2	588.6	98.3	27.6029
	H3-b	37.5	Mandys106 (GSK)	C1:25	2		621	283	12303.7	285713		21.8	749.3	71.3	28.5697
									a	b
									10548	-15640.3
Calibration:
	conc (ug/ml)	exp 1	exp 2	exp 3
	50	530972	540398	521065											a	b
	25	222038	241334	231943										exp 1	10599	-15640.3
	12.5	108903	114291	110362										exp 2	10920	-15640.3
	6.25	37355	45859	45461										exp 3	10548	-15640.3
	3.125	23992	21554	26219
	0.78125	8811	8389	11119
Summary 3 experiments:
																	Dilution CVs						Inter-assay CV
		ug/ml CTRL02Tib			exp 1		exp 2		exp 3			Duplicate well CVs					exp 1		exp 2		exp 3		3 exp		9 values
	sample	exp 1	exp 2	exp 3	mean	CV	mean	CV	mean	CV		mean	min	max			mean	CV	mean	CV	mean	CV	mean	CV	CV
	L1-a	3.29015	3.04893	3.3509	3.17042	0.0534066	3.01335	0.0166968	3.27363	0.0333789	L	0.0276612	0.00352606	0.0534066	2.5	L	3.1953	0.011333	3.00656	0.0270646	3.1255	0.0415659	3.10912	0.0306935	0.0367181
	L2-a	3.28704	2.87603	3.14005	3.23684	0.0219301	2.922	0.0222492	3.07194	0.0313588	M	0.065014	0.00106961	0.244896	12.5	M	9.71797	0.0427997	10.4913	0.036519	9.98336	0.0212431	10.0642	0.0390452	0.0452073
	L3-a	3.1707	3.03144	2.94059	3.17863	0.00352606	3.08432	0.0242485	3.03093	0.0421562	H	0.131329	0.0208065	0.218578	37.5	H	32.519	0.0321292	32.7448	0.0556803	31.1394	0.0340398	32.1344	0.027045	0.0434704
	M1-a	9.66207	10.6696	9.54715	9.38643	0.0415294	10.6349	0.00461527	9.8007	0.0365873
	M2-a	9.35667	10.5803	10.339	9.58282	0.0333753	10.0571	0.0735734	9.93343	0.057748
	M3-a	11.9483	11.4813	10.2082	10.1847	0.244896	10.7819	0.0917318	10.2159	0.00106961
	H1-a	35.3737	35.3628	29.3009	31.3381	0.18212	34.85	0.0208065	30.0762	0.0364538
	H2-a	37.9801	32.4403	34.6886	32.8958	0.218578	31.6824	0.0338294	31.1457	0.160868
	H3-a	37.9619	35.5832	35.8226	33.3232	0.196865	31.7018	0.173147	32.1961	0.15929
	L1-b	3.05069	2.97777	3.19637
	L2-b	3.18665	2.96798	3.00382
	L3-b	3.18655	3.13721	3.12128
	M1-b	9.11079	10.6002	10.0543
	M2-b	9.80897	9.53391	9.52781
	M3-b	8.42101	10.0825	10.2237
	H1-b	27.3024	34.3373	30.8515
	H2-b	27.8115	30.9246	27.6029
	H3-b	28.6844	27.8204	28.5697

## Sheet: 2 operators
	Operator 1 and 2
	ug/ml CTRL
			intra-assay variation						inter-assay variation (1 operator)						inter-operator variation
			L (n=3 dilutions)		M (n=3 dilutions)		H (n=3 dilutions)		L ( 3 exp)		M (3 exp)		H (3 exp)		L (2 operators)		M (2 operators)		H (2 operators)
			mean	CV	mean	CV	mean	CV	mean	CV	mean	CV	mean	CV	mean	CV	mean	CV	mean	CV
	operator 1	plate 1	2.30398	0.0552003	12.8715	0.0674149	41.5077	0.112363	2.2	0.06	13.3	0.02	43.3	0.03	2.6	0.26	11.7	0.2	37.7	0.21
		plate 2	2.03706	0.156117	13.5386	0.0658981	44.4537	0.0539886
		plate 3	2.07018	0.242753	13.5359	0.029382	43.9464	0.0154086		(11%)		(6%)		(7%)
		duplicates	15% (6-32%)		7% (2%-19%)		6% (0.5%-13%)
	operator 2	plate 1	3.1953	0.011333	9.71797	0.0427997	32.519	0.0321292	3.1	0.03	10.1	0.04	32.1	0.03		(21%)		(15%)		(16%)
		plate 2	3.00656	0.0270646	10.4913	0.036519	32.7448	0.0556803
		plate 3	3.1255	0.0415659	9.98336	0.0212431	31.1394	0.0340398		(4%)		(5%)		(4%)
		duplicates	3% (0.4% - 5%)		7% (0.1% - 24%)		13% (2% - 22%)
	operator 1	exp 1		2.2821
			L	2.44069
				2.18916
				13.6392
			M	13.0452
				11.93
				42.4885
			H	36.4315
				45.6033
		exp 2		1.70326
			L	2.33651
				2.07142
				12.6241
			M	13.585
				14.4066
				45.5561
			H	46.1045
				41.7006
		exp 3		2.54092
			L	2.12865
				1.54096
				13.9561
			M	13.1653
				13.4863
				43.9433
			H	44.6251
				43.2708
	operator 2	exp 1		3.17042
			L	3.23684
				3.17863
				9.38643
			M	9.58282
				10.1847
				31.3381
			H	32.8958
				33.3232
		exp 2		3.01335
			L	2.922
				3.08432
				10.6349
			M	10.0571
				10.7819
				34.85
			H	31.6824
				31.7018
		exp 3		3.27363
			L	3.07194
				3.03093
				9.8007
			M	9.93343
				10.2159
				30.0762
			H	31.1457
				32.1961
