# Supplementary material for: Correction: Use of capillary Western immunoassay (Wes) for quantification of dystrophin levels in skeletal muscle of healthy controls and individuals with Becker and Duchenne muscular dystrophy
Source: PLoS One. 2025 Nov 13;20(11):e0336651. doi: 10.1371/journal.pone.0336651 (PMC12614501; doi:10.1371/journal.pone.0336651)
Supplement: S9 File — (XLSX) [file pone.0336651.s009.xlsx]

## Sheet: spiked DMD
	Sample	loaded	%spiked	Primary	Cap	Peak	Name	Position	MW (kDa)	Height	Area	% Area	Width	S/N	Baseline	ug/ml CTRL	%CTRL
	Biot. Ladder			Blocking	C1:1	1	Ldr 66	446	66	4014.8	50391		11.8	3.03823e+06	0.4
	Biot. Ladder			Blocking	C1:1	2	Ldr 116	509	116	2340.1	32788		13.2	1.68671e+06	0.4
	Biot. Ladder			Blocking	C1:1	3	Ldr 200	579	200	2914.9	49489		15.9	1.76502e+06	0.4
	Biot. Ladder			Blocking	C1:1	4	Ldr 280	619	280	2326.9	84022		33.9	658355	0.4
	Biot. Ladder			Blocking	C1:1	5	Ldr 440	690	440	1984.6	77637		36.8	373678	0.4
	CTRL02 -300 ug/ml	300		anti-dys ab154168 1/1000	C1:2	1		645	291	45565.6	1360582		28.1	1781.5	125.3	300.008
	CTRL02 -75 ug/ml	75		anti-dys ab154168 1/1000	C1:3	1		627	298	19930.7	426686		20.1	2024.6	116.2	74.8909
	CTRL02 -18.8 ug/ml	18.75		anti-dys ab154168 1/1000	C1:4	1		621	295	6317.6	112447		16.7	1659.5	7.5	19.1056
	CTRL02 -4.7 ug/ml	4.6875		anti-dys ab154168 1/1000	C1:5	1		620	294	983.2	18850		18	372.9	2.3	4.43263
	100% HC	250	1	anti-dys ab154168 1/1000	C1:6	1		640	293	41873.6	1174520		26.4	1638.8	280.6	248.076	0.992303
	80% HC	250	0.8	anti-dys ab154168 1/1000	C1:7	1		640	295	39578.6	1032265		24.5	1818.2	244.7	210.747	0.84299
	40% HC	250	0.4	anti-dys ab154168 1/1000	C1:8	1		634	297	27487.4	560721		19.2	2566.3	131.3	101.744	0.406975
	20% HC	250	0.2	anti-dys ab154168 1/1000	C1:9	1		630	297	17001.4	306029		16.9	1915.1	97	52.2825	0.20913
	10% HC	250	0.1	anti-dys ab154168 1/1000	C1:10	1		628	298	9961.6	165900		15.6	1587.7	37.4	27.8853	0.111541
	5% HC	250	0.05	anti-dys ab154168 1/1000	C1:11	1		627	298	4117.2	61522		14	672.6	37.4	11.0116	0.0440464					a	b	c
	2.5% HC	250	0.025	anti-dys ab154168 1/1000	C1:12	1		628	298	2046.7	31920		14.7	294.3	30	6.42801	0.025712					5.08973e-11	0.000150085	1.58545
	0% HC (DMD)	250	0	anti-dys ab154168 1/1000	C1:13	1		618	283	210.9	4543		20.2	31.2	39.4	2.26833	0.00907332
	CTRL02 -300 ug/ml	300		Mandys106 (GSK) 1/50	C1:14	1		636	291	173589	4651406		25.2	3816	481.2	300.006
	CTRL02 -75 ug/ml	75		Mandys106 (GSK) 1/50	C1:15	1		625	295	59444.6	1350209		21.3	1646.1	298.2	74.9104
	CTRL02 -18.8 ug/ml	18.75		Mandys106 (GSK) 1/50	C1:16	1		620	291	16395.9	347484		19.9	660.3	169.5	19.0638
	CTRL02 -4.7 ug/ml	4.6875		Mandys106 (GSK) 1/50	C1:17	1		620	291	3552	66424		17.6	226.5	115.7	4.45742
	100% HC	250	1	Mandys106 (GSK) 1/50	C1:18	1		637	290	157472	4362003		26	3220.5	473.6	277.743	1.11097
	80% HC	250	0.8	Mandys106 (GSK) 1/50	C1:19	1		636	290	132982	3631629		25.7	2621.5	397.8	223.719	0.894876
	40% HC	250	0.4	Mandys106 (GSK) 1/50	C1:20	1		630	293	77546.6	1762628		21.4	1640.7	353	99.5739	0.398296
	20% HC	250	0.2	Mandys106 (GSK) 1/50	C1:21	1		629	292	41207.9	882205		20.1	1271.9	218.4	48.1187	0.192475
	10% HC	250	0.1	Mandys106 (GSK) 1/50	C1:22	1		631	291	21764.6	476482		20.6	620.8	244.2	25.9212	0.103685
	5% HC	250	0.05	Mandys106 (GSK) 1/50	C1:23	1		625	292	11445.2	244319		20.1	331.7	132.2	13.6492	0.0545967
	2.5% HC	250	0.025	Mandys106 (GSK) 1/50	C1:24	1		625	290	5031.7	136721		25.5	170.1	155.4	8.06768	0.0322707
	0% HC (DMD)	250	0	Mandys106 (GSK) 1/50	C1:25	2		628	297	1216	34180		26.4	21.3	152.4	2.81105	0.0112442
																						a	b	c
																						2.90227e-12	5.07677e-05	1.07242
			Result:
