# Supplementary material for: Correction: Use of capillary Western immunoassay (Wes) for quantification of dystrophin levels in skeletal muscle of healthy controls and individuals with Becker and Duchenne muscular dystrophy
Source: PLoS One. 2025 Nov 13;20(11):e0336651. doi: 10.1371/journal.pone.0336651 (PMC12614501; doi:10.1371/journal.pone.0336651)
Supplement: S10 File — (ZIP) [file pone.0336651.s010.zip]

Archive with 3 entries (2 files):
- S10 File  – The original underlying quantitative data supporting Figure S3/
- S10 File  – The original underlying quantitative data supporting Figure S3/Fig S3 antibody dilution.xlsx
- S10 File  – The original underlying quantitative data supporting Figure S3/fig S3 protein dose.xlsx
