# Supplementary material for: Correction: Use of capillary Western immunoassay (Wes) for quantification of dystrophin levels in skeletal muscle of healthy controls and individuals with Becker and Duchenne muscular dystrophy
Source: PLoS One. 2025 Nov 13;20(11):e0336651. doi: 10.1371/journal.pone.0336651 (PMC12614501; doi:10.1371/journal.pone.0336651)
Supplement: S10 File — (ZIP) [file pone.0336651.s010.zip › S10 File – The original underlying quantitative data supporting Figure S3/Fig S3 antibody dilution.xlsx]

## Sheet: Sheet1
Sample	Primary	Cap	Peak	Name	Position	MW (kDa)	Height	Area	% Area	Width	S/N	Baseline				Dilution series α–Actinin rMab68167			area
Biot. Ladder	Blocking	1	1	Ldr 66	433	66	2844.9	38694		12.8	1342.9	10.6				fictief ug/ml	Dilutions	Dilution (niet als breuk)	ref.contr02tib(10µg/ml)
Biot. Ladder	Blocking	1	2	Ldr 116	496	116	1718.4	29605		16.2	697.7	20.1				200	0.2	0.2	1398035
Biot. Ladder	Blocking	1	3	Ldr 200	567	200	1319.9	27485		19.6	442.1	34				100	0.1	0.1	1161513
Biot. Ladder	Blocking	1	4	Ldr 280	606	280	805.1	25769		30.1	126.8	42.6				50	0.05	0.05	1197196
Biot. Ladder	Blocking	1	5	Ldr 440	678	440	696.4	23819		32.1	91.8	59.7				25	0.025	0.025	1268739
ref contr. 02 tib	a-Actinin rMab 68167	14	1		483	108	90505.3	1398035		14.5	1046.6	1127.1				12.5	0.0125	0.0125
ref contr. 02 tib	a-Actinin rMab 68167	15	1		479	109	73103.7	1161513		14.9	989.3	918.4				6.25	0.00625	0.00625	1097778
ref contr. 02 tib	a-Actinin rMab 68167	16	1		483	108	75828	1197196		14.8	1891.4	447.3				3.125	0.003125	0.003125	982222
ref contr. 02 tib	a-Actinin rMab 68167	17	1		483	108	81091	1268739		14.7	3051.7	321.2				1.5625	0.0015625	0.0015625	745375
ref contr. 02 tib	a-Actinin rMab 68167	18	1		486	108	61902.8	1068501		16.2	3815.4	204.9	pipet error			0.78125	1/1280	0.00078125	621858
ref contr. 02 tib	a-Actinin rMab 68167	19	1		479	108	68614.2	1097778		15	5522.8	90.6				0.390625	1/2560	0.000390625	360072
ref contr. 02 tib	a-Actinin rMab 68167	20	3		481	108	62327	982222		14.8	8197	46.6				0.195312	1/5120	0.000195313	170053
ref contr. 02 tib	a-Actinin rMab 68167	21	1		479	108	45630.2	745375		15.3	8282.1	38.1				0.0976562	1/10240	9.76563e-05	66007
ref contr. 02 tib	a-Actinin rMab 68167	22	1		480	108	40397.8	621858		14.5	10227.4	30.7
ref contr. 02 tib	a-Actinin rMab 68167	23	1		481	108	23467.4	360072		14.4	7558.9	16.6
ref contr. 02 tib	a-Actinin rMab 68167	24	1		482	109	11604.6	170053		13.8	6599.2	7.7
ref contr. 02 tib	a-Actinin rMab 68167	25	1		489	109	4581.4	66007		13.5	3532	2.1
