# Supplementary material for: Correction: Use of capillary Western immunoassay (Wes) for quantification of dystrophin levels in skeletal muscle of healthy controls and individuals with Becker and Duchenne muscular dystrophy
Source: PLoS One. 2025 Nov 13;20(11):e0336651. doi: 10.1371/journal.pone.0336651 (PMC12614501; doi:10.1371/journal.pone.0336651)
Supplement: S10 File — (ZIP) [file pone.0336651.s010.zip › S10 File – The original underlying quantitative data supporting Figure S3/fig S3 protein dose.xlsx]

## Sheet: a-Actinin
Sample	Primary	Cap	Peak	Name	Position	MW (kDa)	Height	Area	% Area	Width	S/N	Baseline
Biot. Ladder	Blocking	C1:1	1	Ldr 66	431	66	2825	32239		10.7	633769	0.4			Total protein loading curve α–Actinin rMab68167
Biot. Ladder	Blocking	C1:1	2	Ldr 116	491	116	1627.6	18702		10.8	362030	0.4
Biot. Ladder	Blocking	C1:1	3	Ldr 200	560	200	967.7	14550		14.1	176856	0.4			ref. contr02tib	conc ug/ml)	ng prot loaded	Chemiluminiscense(AUC)
Biot. Ladder	Blocking	C1:1	4	Ldr 280	599	280	770.9	20044		24.4	80158.9	0.4				20	100	7267366
Biot. Ladder	Blocking	C1:1	5	Ldr 440	664	440	823.4	22182		25.3	84106	0.4				10	50	4955886
ref contr02tib	a-Actinin rMab 68167	C1:14	3		497	102	263719	7267366		25.9	4879.9	188.4				5	25	3306052
ref contr02tib	a-Actinin rMab 68167	C1:15	2		489	105	254248	4955886		18.3	10441.4	121.7				2.5	12.5	1585288
ref contr02tib	a-Actinin rMab 68167	C1:16	2		487	106	199646	3306052		15.6	17932.5	50.9				1.25	6.25	901483
ref contr02tib	a-Actinin rMab 68167	C1:17	2		487	107	112744	1585288		13.2	10208.8	59.3				0.625	3.125	450819
ref contr02tib	a-Actinin rMab 68167	C1:18	2		484	108	79975.7	901483		10.6	14181.4	7.2				0.3125	1.5625	242031
ref contr02tib	a-Actinin rMab 68167	C1:19	3		485	108	39604.8	450819		10.7	20076.8	0.3				0.156	0.78	107209
ref contr02tib	a-Actinin rMab 68167	C1:20	4		485	107	21245.8	242031		10.7	1.39501e+07	0.4				0.078	0.39	54032
ref contr02tib	a-Actinin rMab 68167	C1:21	2		485	107	10530.1	107209		9.6	2.36111e+06	0.4				0.039	0.195	20384
ref contr02tib	a-Actinin rMab 68167	C1:22	2		487	108	5865.5	54032		8.7	1.09951e+07	0.4				0.019	0.095	7538
ref contr02tib	a-Actinin rMab 68167	C1:23	2		487	108	1980	20384		9.7	3.9226e+06	0.4				0.009	0.045	2648
ref contr02tib	a-Actinin rMab 68167	C1:24	1		486	108	824.9	7538		8.6	561115	0.4
ref contr02tib	a-Actinin rMab 68167	C1:25	1		488	107	325.4	2648		7.6	1.9859e+06	0.4
